# Supplementary material for: Health behaviors in major chronic diseases patients: trends and regional variations analysis, 2008–2017, Korea
Source: BMC Public Health. 2020 Nov 27;20:1813. doi: 10.1186/s12889-020-09940-7 (PMC7694307; doi:10.1186/s12889-020-09940-7)
Supplement: Supplementary file 1 — Additional file 1. [file 12889_2020_9940_MOESM1_ESM.xlsx]

## Sheet: Current smoking rate
	* Hypertension
	Region	2008	2009	2010	2011	2012	2013	2014	2015	2016	2017
	Total	0.176878	0.185734	0.180392	0.179437	0.178269	0.170748	0.181125	0.169155	0.163578	0.165832
	Seoul	0.1643	0.1789	0.1737	0.1688	0.1754	0.1683	0.1733	0.1647	0.1599	0.167553
	Busan	0.1822	0.2047	0.1902	0.1863	0.1862	0.1652	0.1868	0.1772	0.1635	0.182629
	Daegu	0.2098	0.2041	0.1938	0.2019	0.1843	0.1858	0.185	0.1798	0.1591	0.168827
	Incheon	0.2084	0.2094	0.1982	0.1965	0.195	0.186	0.2344	0.2261	0.1873	0.196216
	Gwangju	0.1364	0.1504	0.1563	0.1749	0.1761	0.1294	0.1654	0.1276	0.1236	0.135132
	Daejun	0.2144	0.1837	0.1795	0.1761	0.155	0.1978	0.185	0.1896	0.1746	0.168665
	Ulsan	0.2217	0.2295	0.2065	0.191	0.2041	0.2107	0.1943	0.1773	0.1759	0.184871
	Sejong	-	-	-	-	0.1644	0.1631	0.1601	0.1473	0.1331	0.221959
	Gyeonggi	0.1828	0.1973	0.1913	0.198	0.1944	0.1853	0.1972	0.1781	0.181	0.174547
	Gangwon	0.1903	0.1785	0.1932	0.1719	0.1619	0.1717	0.1917	0.1542	0.1633	0.157277
	Chungbuk	0.1364	0.1747	0.1746	0.172	0.1968	0.1709	0.1692	0.1649	0.1553	0.149764
	Chungnam	0.1791	0.1724	0.1748	0.1716	0.1546	0.163	0.1783	0.1713	0.149	0.156794
	Jeonbuk	0.1457	0.1459	0.1622	0.1475	0.1733	0.1438	0.1529	0.1297	0.1289	0.139306
	Jeonnam	0.1347	0.144	0.1449	0.134	0.1359	0.1281	0.1251	0.1224	0.1194	0.121153
	Gyeongbuk	0.1936	0.1974	0.1794	0.1754	0.1697	0.1594	0.1645	0.1696	0.1669	0.166218
	Gyeongnam	0.1793	0.1825	0.1698	0.1827	0.1716	0.1624	0.166	0.1509	0.1606	0.15206
	Jeju	0.1717	0.1966	0.1651	0.1717	0.1466	0.1941	0.1957	0.1797	0.1986	0.157597
	Standard deviation	0.0276316	0.0230798	0.0160527	0.0170654	0.0184098	0.0218769	0.0227967	0.0247419	0.0217191	0.0231465
	* Diabetes
	Region	2008	2009	2010	2011	2012	2013	2014	2015	2016	2017
	Total	0.218976	0.229245	0.225759	0.211596	0.206956	0.207923	0.207196	0.197179	0.192932	0.192302
	Seoul	0.2117	0.2247	0.2344	0.1973	0.1905	0.2177	0.1875	0.1813	0.1948	0.188908
	Busan	0.2328	0.2709	0.2201	0.2146	0.2112	0.2074	0.2226	0.207	0.1928	0.208284
	Daegu	0.2235	0.2353	0.2549	0.207	0.2143	0.2151	0.2342	0.2084	0.1846	0.183563
	Incheon	0.2711	0.2399	0.2386	0.2273	0.2159	0.2023	0.285	0.2407	0.203	0.221696
	Gwangju	0.1803	0.1706	0.2198	0.2164	0.169	0.2052	0.1847	0.1879	0.1662	0.139261
	Daejun	0.2754	0.2158	0.1714	0.1761	0.2401	0.2187	0.2028	0.2051	0.1689	0.215288
	Ulsan	0.2565	0.2177	0.2611	0.2758	0.2527	0.2052	0.2354	0.1807	0.2547	0.206009
	Sejong	-	-	-	-	0.1368	0.1975	0.2966	0.1635	0.1359	0.171796
	Gyeonggi	0.2152	0.2425	0.2285	0.2322	0.2274	0.2158	0.2135	0.2082	0.201	0.195427
	Gangwon	0.2567	0.2411	0.2067	0.2044	0.2057	0.2071	0.2024	0.1985	0.1897	0.196466
	Chungbuk	0.1824	0.2241	0.1878	0.2145	0.2326	0.2136	0.1939	0.1905	0.1687	0.202292
	Chungnam	0.1766	0.2102	0.2339	0.197	0.1811	0.1927	0.2019	0.201	0.1777	0.171061
	Jeonbuk	0.2043	0.1912	0.1967	0.2092	0.1857	0.176	0.1599	0.1564	0.1843	0.183997
	Jeonnam	0.1787	0.1997	0.1925	0.1603	0.182	0.1645	0.1792	0.1398	0.1619	0.168905
	Gyeongbuk	0.2715	0.2499	0.2404	0.2042	0.203	0.1996	0.19	0.2211	0.1984	0.18677
	Gyeongnam	0.1925	0.1994	0.238	0.2299	0.2022	0.2058	0.2181	0.1867	0.2002	0.198034
	Jeju	0.2426	0.2722	0.1854	0.1685	0.2117	0.2688	0.2343	0.2491	0.2586	0.176361
	Standard deviation	0.0346607	0.0269445	0.0257031	0.0265943	0.0273119	0.0208688	0.0346102	0.0270085	0.0294853	0.0195558
	* Dyslipidemia (including hyperlipidemia)
	Region	2008	2009	2010	2011	2012	2013	2014	2015	2016	2017
	Total	-	-	-	0.200621	0.200293	0.191433	0.191328	0.180957	0.174194	0.168075
	Seoul	-	-	-	0.1826	0.1769	0.1716	0.1751	0.1676	0.1611	0.147492
	Busan	-	-	-	0.2021	0.2145	0.1789	0.1759	0.1805	0.1701	0.163602
	Daegu	-	-	-	0.2115	0.2323	0.2038	0.198	0.1841	0.1771	0.169658
	Incheon	-	-	-	0.2238	0.2222	0.1986	0.2365	0.2224	0.2167	0.191458
	Gwangju	-	-	-	0.2048	0.1829	0.1796	0.2168	0.1577	0.1224	0.166327
	Daejun	-	-	-	0.1717	0.2112	0.2142	0.1911	0.2121	0.1775	0.189992
	Ulsan	-	-	-	0.2596	0.2633	0.2893	0.2005	0.1917	0.1998	0.180602
	Sejong	-	-	-	-	0.2043	0.2429	0.1608	0.1461	0.146	0.174093
	Gyeonggi	-	-	-	0.2045	0.2018	0.2059	0.2015	0.186	0.1805	0.179016
	Gangwon	-	-	-	0.2148	0.1806	0.1918	0.2	0.1718	0.178	0.150078
	Chungbuk	-	-	-	0.2113	0.212	0.1885	0.202	0.1792	0.1582	0.173581
	Chungnam	-	-	-	0.1945	0.2074	0.1875	0.1768	0.1703	0.1631	0.172779
	Jeonbuk	-	-	-	0.2183	0.1851	0.1868	0.1744	0.144	0.1634	0.17185
	Jeonnam	-	-	-	0.1805	0.1912	0.191	0.1817	0.181	0.1675	0.154749
	Gyeongbuk	-	-	-	0.2177	0.2118	0.1817	0.189	0.1869	0.1923	0.17689
	Gyeongnam	-	-	-	0.2042	0.2175	0.1918	0.1828	0.191	0.174	0.163272
	Jeju	-	-	-	0.1893	0.2083	0.2107	0.1823	0.171	0.2111	0.146514
	Standard deviation	-	-	-	0.0200689	0.0206752	0.0275837	0.0176416	0.0195753	0.0222705	0.0130858
	* Stroke
	Region	2008	2009	2010	2011	2012	2013	2014	2015	2016	2017
	Total	0.133026	0.153844	0.121536	0.14141	0.141017	0.12963	0.145372	-	0.11617	-
	Seoul	0.0849	0.1453	0.0921	0.1085	0.0996	0.1218	0.168	-	0.1121	-
	Busan	0.1754	0.2067	0.1358	0.1823	0.1524	0.172	0.168	-	0.17	-
	Daegu	0.25	0.159	0.1984	0.1912	0.164	0.1688	0.1818	-	0.15	-
	Incheon	0.1189	0.0802	0.1307	0.1579	0.1874	0.0811	0.1691	-	0.1195	-
	Gwangju	0.0876	0.0633	0.1723	0.1384	0.112	0.1249	0.1221	-	0.0113	-
	Daejun	0.1035	0.1486	0.1013	0.1203	0.2158	0.175	0.1078	-	0.0622	-
	Ulsan	0.1304	0.1194	0.0859	0.0639	0.1436	0.1806	0.1818	-	0.1563	-
	Sejong	-	-	-	-	0.0867	0.0561	0.0487	-	0.131	-
	Gyeonggi	0.156	0.1468	0.1128	0.1618	0.1569	0.0945	0.1222	-	0.1194	-
	Gangwon	0.1672	0.1839	0.1785	0.1657	0.131	0.164	0.1418	-	0.0943	-
	Chungbuk	0.0895	0.1954	0.0949	0.1714	0.2395	0.1644	0.1503	-	0.1468	-
	Chungnam	0.1122	0.147	0.1896	0.0951	0.1531	0.0734	0.1072	-	0.0901	-
	Jeonbuk	0.1027	0.1668	0.0836	0.1076	0.1482	0.1408	0.0924	-	0.0864	-
	Jeonnam	0.116	0.1215	0.0948	0.1159	0.1226	0.1044	0.1088	-	0.1292	-
	Gyeongbuk	0.1259	0.1741	0.1104	0.1493	0.149	0.1487	0.1585	-	0.1183	-
	Gyeongnam	0.1754	0.1899	0.1459	0.1561	0.0861	0.1636	0.1964	-	0.1149	-
	Jeju	0.0751	0.1724	0.0756	0.0535	0.1451	0.2018	0.1629	-	0.0895	-
	Standard deviation	0.0441415	0.0384256	0.0393426	0.0394643	0.0399203	0.0413978	0.0378933	-	0.0370927	-
	* Myocardial infarction
	Region	2008	2009	2010	2011	2012	2013	2014	2015	2016	2017
	Total	0.188266	0.209789	0.161636	0.189407	0.192266	0.18969	-	-	-	-
	Seoul	0.1655	0.2013	0.192	0.138	0.1771	0.1408	-	-	-	-
	Busan	0.2344	0.2132	0.1885	0.1847	0.2282	0.1983	-	-	-	-
	Daegu	0.2019	0.2745	0.1263	0.1698	0.2446	0.1435	-	-	-	-
	Incheon	0.2522	0.1682	0.1427	0.2305	0.2294	0.2661	-	-	-	-
	Gwangju	0.1832	0.1142	0.1862	0.322	0.1596	0.2348	-	-	-	-
	Daejun	0.0443	0.11	0.1291	0.2409	0.2042	0.2236	-	-	-	-
	Ulsan	0.2703	0.2954	0.2545	0.1117	0.1934	0.2719	-	-	-	-
	Sejong	-	-	-	-	0.0899	0.0557	-	-	-	-
	Gyeonggi	0.2041	0.2389	0.1297	0.2288	0.1852	0.1928	-	-	-	-
	Gangwon	0.2651	0.277	0.2127	0.2047	0.2511	0.232	-	-	-	-
	Chungbuk	0.1986	0.2554	0.1267	0.1824	0.1333	0.2574	-	-	-	-
	Chungnam	0.1661	0.1767	0.1773	0.1535	0.1585	0.1602	-	-	-	-
	Jeonbuk	0.1945	0.1513	0.1621	0.3279	0.1511	0.1517	-	-	-	-
	Jeonnam	0.1171	0.1858	0.1291	0.1411	0.1666	0.2052	-	-	-	-
	Gyeongbuk	0.1712	0.1804	0.183	0.1479	0.2338	0.1874	-	-	-	-
	Gyeongnam	0.1528	0.2385	0.153	0.217	0.1913	0.2568	-	-	-	-
	Jeju	0.3099	0.2738	0.1267	0.0897	0.1852	0.1343	-	-	-	-
	Standard deviation	0.0621334	0.0563177	0.03655	0.0651249	0.041427	0.0565789	-	-	-	-
	* Angina
	Region	2008	2009	2010	2011	2012	2013	2014	2015	2016	2017
	Total	0.181898	0.152482	0.126476	0.147723	0.146649	0.148296	-	-	-	-
	Seoul	0.2037	0.1527	0.0837	0.1092	0.1299	0.1507	-	-	-	-
	Busan	0.1602	0.1753	0.1094	0.2041	0.1814	0.1185	-	-	-	-
	Daegu	0.1141	0.1567	0.1584	0.0834	0.1421	0.1055	-	-	-	-
	Incheon	0.2266	0.1935	0.1597	0.1624	0.1016	0.2008	-	-	-	-
	Gwangju	0.073	0.0583	0.1469	0.1317	0.154	0.2055	-	-	-	-
	Daejun	0.1409	0.0623	0.1667	0.2038	0.1301	0.1312	-	-	-	-
	Ulsan	0.2668	0.2719	0.1488	0	0.3228	0.1805	-	-	-	-
	Sejong	-	-	-	-	0	0.0446	-	-	-	-
	Gyeonggi	0.1905	0.1462	0.1486	0.1854	0.1404	0.1517	-	-	-	-
	Gangwon	0.2195	0.1853	0.1569	0.1394	0.1741	0.1768	-	-	-	-
	Chungbuk	0.1715	0.1863	0.1224	0.1113	0.1357	0.166	-	-	-	-
	Chungnam	0.2011	0.1045	0.1047	0.1639	0.1354	0.0853	-	-	-	-
	Jeonbuk	0.2146	0.1126	0.0667	0.1555	0.2108	0.1226	-	-	-	-
	Jeonnam	0.1137	0.1517	0.1226	0.1586	0.1274	0.134	-	-	-	-
	Gyeongbuk	0.2134	0.1255	0.1626	0.1357	0.1417	0.1222	-	-	-	-
	Gyeongnam	0.1727	0.2078	0.1567	0.135	0.1782	0.2005	-	-	-	-
	Jeju	0.2404	0.2219	0.0479	0.0473	0.0995	0.1876	-	-	-	-
	Standard deviation	0.0502895	0.0547344	0.0358597	0.0527882	0.0619113	0.0431698	-	-	-	-
	* Myocardial infarction or angina
	Region	2008	2009	2010	2011	2012	2013	2014	2015	2016	2017
	Total	-	-	-	-	-	-	0.174169	-	0.136252	-
	Seoul	-	-	-	-	-	-	0.1691	-	0.1449	-
	Busan	-	-	-	-	-	-	0.1787	-	0.1555	-
	Daegu	-	-	-	-	-	-	0.1838	-	0.1113	-
	Incheon	-	-	-	-	-	-	0.1472	-	0.1084	-
	Gwangju	-	-	-	-	-	-	0.1527	-	0.0779	-
	Daejun	-	-	-	-	-	-	0.1485	-	0.1261	-
	Ulsan	-	-	-	-	-	-	0.2587	-	0.2511	-
	Sejong	-	-	-	-	-	-	0.1586	-	0.3133	-
	Gyeonggi	-	-	-	-	-	-	0.1981	-	0.1397	-
	Gangwon	-	-	-	-	-	-	0.1875	-	0.164	-
	Chungbuk	-	-	-	-	-	-	0.162	-	0.1335	-
	Chungnam	-	-	-	-	-	-	0.1737	-	0.1242	-
	Jeonbuk	-	-	-	-	-	-	0.1693	-	0.1031	-
	Jeonnam	-	-	-	-	-	-	0.1489	-	0.1383	-
	Gyeongbuk	-	-	-	-	-	-	0.1868	-	0.1349	-
	Gyeongnam	-	-	-	-	-	-	0.1291	-	0.1255	-
	Jeju	-	-	-	-	-	-	0.2046	-	0.1244	-
	Standard deviation	-	-	-	-	-	-	0.0287495	-	0.0546457	-
	* Osteoarthritis
	Region	2008	2009	2010	2011	2012	2013	2014	2015	2016	2017
	Total	0.102059	0.0967161	0.0905625	0.0882422	0.0820019	0.079346	0.0801918	0.0706391	0.0700132	0.069566
	Seoul	0.0769597	0.0784	0.0732	0.0666	0.0714	0.0736	0.0709	0.0727	0.0682	0.0695701
	Busan	0.138677	0.1057	0.0918	0.1079	0.0897	0.0768	0.0944	0.083	0.0922	0.0746389
	Daegu	0.100721	0.1178	0.1324	0.1254	0.0714	0.0851	0.0926	0.0862	0.0611	0.075189
	Incheon	0.116187	0.1181	0.0948	0.0932	0.0768	0.0802	0.1258	0.0885	0.0792	0.0812308
	Gwangju	0.0765626	0.0653	0.08	0.0738	0.0868	0.0611	0.0495	0.056	0.0315	0.0488069
	Daejun	0.0778119	0.1144	0.0895	0.0789	0.0733	0.0563	0.0631	0.0806	0.0814	0.0516694
	Ulsan	0.153602	0.1085	0.0539	0.0813	0.1133	0.0967	0.0823	0.0528	0.059	0.0769012
	Sejong	-	-	-	-	0.0874	0.109	0.1602	0.0268	0.0459	0.113194
	Gyeonggi	0.0995025	0.0928	0.0887	0.0885	0.083	0.0881	0.0815	0.0628	0.0697	0.0691713
	Gangwon	0.117537	0.1094	0.0852	0.0774	0.0722	0.0779	0.0802	0.0734	0.0751	0.0688721
	Chungbuk	0.0907546	0.0999	0.0866	0.0919	0.0992	0.0876	0.075	0.0806	0.0611	0.0827435
	Chungnam	0.0968713	0.0998	0.0995	0.1029	0.0835	0.0853	0.0845	0.0767	0.0702	0.0683536
	Jeonbuk	0.0960526	0.0767	0.0838	0.0618	0.0731	0.0592	0.0741	0.042	0.055	0.0597205
	Jeonnam	0.0958791	0.0857	0.0723	0.0867	0.0764	0.074	0.0594	0.0566	0.0619	0.0503654
	Gyeongbuk	0.132358	0.1205	0.1211	0.1026	0.0973	0.0947	0.0762	0.0763	0.0779	0.0743868
	Gyeongnam	0.114441	0.1039	0.1062	0.1054	0.0999	0.0721	0.0795	0.0708	0.065	0.0685725
	Jeju	0.0786321	0.0907	0.0643	0.0658	0.0507	0.0742	0.0775	0.0602	0.1105	0.0886038
	Standard deviation	0.0225147	0.0158767	0.0191428	0.0170579	0.0142484	0.013392	0.0248275	0.0162118	0.0172569	0.0150367
	* Osteoporosis
	Region	2008	2009	2010	2011	2012	2013	2014	2015	2016	2017
	Total	0.0570219	0.0529074	0.0489363	0.0467757	0.0431157	0.0437152	-	-	0.0358118	-
	Seoul	0.0578	0.0496	0.0404	0.0404	0.041	0.0358	-	-	0.0346	-
	Busan	0.0623	0.0507	0.0468	0.0453	0.038	0.0508	-	-	0.0505	-
	Daegu	0.0495	0.0556	0.0566	0.0546	0.0449	0.0401	-	-	0.0438	-
	Incheon	0.0492	0.0729	0.0527	0.0547	0.0519	0.0431	-	-	0.0332	-
	Gwangju	0.0242	0.0559	0.0495	0.0317	0.0301	0.0617	-	-	0.0334	-
	Daejun	0.068	0.0351	0.0315	0.0238	0.0207	0.0381	-	-	0.0326	-
	Ulsan	0.0582	0.0263	0.0413	0.0557	0.0178	0.0295	-	-	0.0305	-
	Sejong	-	-	-	-	0.027	0.0374	-	-	0.0853	-
	Gyeonggi	0.0601	0.0503	0.0532	0.0459	0.051	0.0498	-	-	0.0352	-
	Gangwon	0.0508	0.0786	0.0546	0.0453	0.0451	0.028	-	-	0.0369	-
	Chungbuk	0.0475	0.0807	0.0535	0.0739	0.0689	0.0538	-	-	0.0314	-
	Chungnam	0.0601	0.0489	0.0552	0.0707	0.0452	0.0597	-	-	0.034	-
	Jeonbuk	0.0505	0.0275	0.0414	0.0357	0.0304	0.0347	-	-	0.0315	-
	Jeonnam	0.0435	0.0323	0.0419	0.03	0.0264	0.0322	-	-	0.0231	-
	Gyeongbuk	0.0735	0.0628	0.0618	0.0555	0.047	0.0466	-	-	0.0332	-
	Gyeongnam	0.0725	0.0741	0.0545	0.0512	0.0547	0.0516	-	-	0.0427	-
	Jeju	0.0324	0.0166	0.0311	0.0213	0.0117	0.0314	-	-	0.0265	-
	Standard deviation	0.0129322	0.0190385	0.00875789	0.0146884	0.0146128	0.0102346	-	-	0.013456	-
	* Asthma
	Region	2008	2009	2010	2011	2012	2013	2014	2015	2016	2017
	Total	0.228227	0.221472	0.208527	0.219381	0.205803	0.203217	-	0.188297	-	-
	Seoul	0.1912	0.2158	0.1955	0.2392	0.1981	0.2193	-	0.1695	-	-
	Busan	0.2159	0.2386	0.1587	0.1751	0.2254	0.2202	-	0.1536	-	-
	Daegu	0.3004	0.2443	0.2429	0.2458	0.1958	0.1225	-	0.2004	-	-
	Incheon	0.2131	0.1782	0.2313	0.241	0.2306	0.1738	-	0.2413	-	-
	Gwangju	0.138	0.2684	0.2028	0.1896	0.2069	0.162	-	0.0973	-	-
	Daejun	0.4014	0.2243	0.1862	0.1701	0.2255	0.2397	-	0.2513	-	-
	Ulsan	0.2754	0.1875	0.317	0.3038	0.1852	0.2147	-	0.2406	-	-
	Sejong	-	-	-	-	0.1773	0.2283	-	0.2135	-	-
	Gyeonggi	0.1921	0.2128	0.213	0.2242	0.2177	0.2283	-	0.2156	-	-
	Gangwon	0.2497	0.2766	0.2223	0.1932	0.1246	0.1781	-	0.1487	-	-
	Chungbuk	0.2128	0.3174	0.2221	0.2047	0.1577	0.1695	-	0.1806	-	-
	Chungnam	0.3057	0.2661	0.2372	0.2338	0.2328	0.1435	-	0.1791	-	-
	Jeonbuk	0.2529	0.1504	0.1679	0.1791	0.1929	0.2455	-	0.1543	-	-
	Jeonnam	0.1928	0.2028	0.1924	0.1769	0.2213	0.1537	-	0.1457	-	-
	Gyeongbuk	0.2956	0.248	0.222	0.2247	0.2026	0.1889	-	0.2142	-	-
	Gyeongnam	0.2644	0.1761	0.233	0.2159	0.1897	0.2059	-	0.1709	-	-
	Jeju	0.3597	0.3039	0.2522	0.1974	0.2456	0.1879	-	0.2053	-	-
	Standard deviation	0.0663589	0.0458904	0.0361918	0.0340095	0.029264	0.0349011	-	0.0397074	-	-
	* Allergic rhinitis
	Region	2008	2009	2010	2011	2012	2013	2014	2015	2016	2017
	Total	0.196066	0.203962	0.195153	0.187998	0.195318	0.189168	-	0.179165	-	-
	Seoul	0.2052	0.2072	0.1887	0.1906	0.1837	0.1836	-	0.1682	-	-
	Busan	0.197	0.216	0.187	0.1805	0.179	0.175	-	0.1603	-	-
	Daegu	0.1893	0.1986	0.1898	0.1991	0.1811	0.1956	-	0.164	-	-
	Incheon	0.2087	0.2103	0.2116	0.2035	0.2096	0.1831	-	0.1954	-	-
	Gwangju	0.0976	0.1902	0.1726	0.1456	0.2174	0.1688	-	0.1547	-	-
	Daejun	0.1823	0.1942	0.201	0.1892	0.2082	0.2065	-	0.1827	-	-
	Ulsan	0.1787	0.2292	0.1938	0.1807	0.2075	0.1688	-	0.1788	-	-
	Sejong	-	-	-	-	0.252	0.1062	-	0.1058	-	-
	Gyeonggi	0.2014	0.2035	0.2007	0.1891	0.1996	0.1961	-	0.1871	-	-
	Gangwon	0.2164	0.2053	0.2024	0.1754	0.183	0.1912	-	0.1926	-	-
	Chungbuk	0.2182	0.1905	0.1683	0.186	0.1792	0.2129	-	0.2059	-	-
	Chungnam	0.2149	0.2263	0.197	0.2292	0.2111	0.1834	-	0.1965	-	-
	Jeonbuk	0.1612	0.1335	0.1646	0.1829	0.1908	0.2172	-	0.2013	-	-
	Jeonnam	0.2133	0.1809	0.1884	0.1992	0.2179	0.1868	-	0.1718	-	-
	Gyeongbuk	0.1934	0.1919	0.2028	0.1912	0.2101	0.1942	-	0.2051	-	-
	Gyeongnam	0.1829	0.2198	0.2169	0.1658	0.2004	0.1729	-	0.161	-	-
	Jeju	0.3213	0.2263	0.2403	0.14	0.1866	0.2307	-	0.1706	-	-
	Standard deviation	0.0425894	0.0225383	0.0182136	0.0207472	0.0185208	0.026208	-	0.0239295	-	-
	* Atopic dermatitis
	Region	2008	2009	2010	2011	2012	2013	2014	2015	2016	2017
	Total	0.2661	0.239325	0.23828	0.228624	0.237957	0.220351	-	0.224211	-	-
	Seoul	0.2618	0.2273	0.2159	0.2314	0.2505	0.2117	-	0.1975	-	-
	Busan	0.2868	0.2336	0.3001	0.2587	0.2247	0.2369	-	0.2365	-	-
	Daegu	0.2943	0.3121	0.2605	0.2015	0.1996	0.1612	-	0.2556	-	-
	Incheon	0.2358	0.2743	0.2788	0.2593	0.319	0.2004	-	0.2245	-	-
	Gwangju	0.2791	0.1482	0.2679	0.1399	0.2489	0.2412	-	0.1589	-	-
	Daejun	0.3814	0.2337	0.2294	0.2541	0.2199	0.2441	-	0.2624	-	-
	Ulsan	0.3001	0.2696	0.3071	0.1831	0.1835	0.2068	-	0.1722	-	-
	Sejong	-	-	-	-	0.276	0.0771	-	0.2372	-	-
	Gyeonggi	0.2492	0.247	0.2311	0.231	0.2241	0.2331	-	0.2587	-	-
	Gangwon	0.2154	0.2731	0.1958	0.1955	0.2656	0.2008	-	0.2444	-	-
	Chungbuk	0.2503	0.2148	0.2441	0.1789	0.1915	0.1927	-	0.1569	-	-
	Chungnam	0.2984	0.2674	0.2798	0.238	0.2147	0.2297	-	0.2155	-	-
	Jeonbuk	0.2356	0.1004	0.1681	0.2319	0.1885	0.2022	-	0.2477	-	-
	Jeonnam	0.2656	0.198	0.2416	0.2489	0.2036	0.2242	-	0.1809	-	-
	Gyeongbuk	0.2401	0.2965	0.2525	0.2241	0.2689	0.2414	-	0.2592	-	-
	Gyeongnam	0.3126	0.2005	0.2435	0.2181	0.2836	0.2458	-	0.1967	-	-
	Jeju	0.2729	0.3836	0.2767	0.2395	0.1407	0.2468	-	0.1993	-	-
	Standard deviation	0.0386254	0.0637305	0.0357871	0.0322212	0.0433132	0.040752	-	0.0351791	-	-
	* Cataract
	Region	2008	2009	2010	2011	2012	2013	2014	2015	2016	2017
	Total	0.134484	0.142361	0.125538	0.120816	0.116818	0.11126	-	-	-	0.0960337
	Seoul	0.112	0.1435	0.1335	0.1139	0.1091	0.116	-	-	-	0.0950718
	Busan	0.1651	0.1536	0.1449	0.1189	0.1244	0.1166	-	-	-	0.120288
	Daegu	0.1793	0.1698	0.1328	0.1661	0.1299	0.094	-	-	-	0.0853068
	Incheon	0.1667	0.1648	0.1135	0.1152	0.12	0.1265	-	-	-	0.106862
	Gwangju	0.0779	0.1196	0.1164	0.0954	0.1037	0.0985	-	-	-	0.080947
	Daejun	0.1094	0.1385	0.1266	0.159	0.117	0.1295	-	-	-	0.0918
	Ulsan	0.1583	0.1387	0.195	0.1359	0.1371	0.1334	-	-	-	0.126708
	Sejong	-	-	-	-	0.0801	0.1423	-	-	-	0.0985092
	Gyeonggi	0.1259	0.1418	0.1129	0.1177	0.124	0.1097	-	-	-	0.0900582
	Gangwon	0.1506	0.1401	0.1272	0.1198	0.0742	0.1088	-	-	-	0.091502
	Chungbuk	0.0872	0.1284	0.1392	0.1396	0.1251	0.1367	-	-	-	0.102792
	Chungnam	0.1083	0.1434	0.1261	0.1141	0.1422	0.0969	-	-	-	0.0896553
	Jeonbuk	0.1557	0.1109	0.0895	0.0875	0.0989	0.0822	-	-	-	0.094112
	Jeonnam	0.0978	0.1055	0.1073	0.0944	0.0865	0.083	-	-	-	0.0698329
	Gyeongbuk	0.1639	0.1567	0.1164	0.1222	0.1295	0.1243	-	-	-	0.110805
	Gyeongnam	0.1667	0.1512	0.1463	0.1585	0.134	0.1198	-	-	-	0.101946
	Jeju	0.1375	0.1313	0.0952	0.0991	0.0633	0.0946	-	-	-	0.0640283
	Standard deviation	0.0314679	0.0173068	0.0236504	0.0231039	0.022947	0.0180367	-	-	-	0.0155599
	* Depression (physician diagnosis)
	Region	2008	2009	2010	2011	2012	2013	2014	2015	2016	2017
	Total	-	0.171685	0.180571	0.16951	0.180738	0.188812	-	-	-	-
	Seoul	-	0.1709	0.2178	0.1827	0.1987	0.182	-	-	-	-
	Busan	-	0.162	0.1617	0.1773	0.1781	0.2188	-	-	-	-
	Daegu	-	0.1983	0.2018	0.1859	0.1829	0.1624	-	-	-	-
	Incheon	-	0.1367	0.1665	0.2234	0.2242	0.2528	-	-	-	-
	Gwangju	-	0.1174	0.1783	0.1131	0.1831	0.125	-	-	-	-
	Daejun	-	0.2561	0.1762	0.1133	0.2302	0.1751	-	-	-	-
	Ulsan	-	0.2693	0.1563	0.1412	0.1927	0.2417	-	-	-	-
	Sejong	-	-	-	-	0.1184	0.1312	-	-	-	-
	Gyeonggi	-	0.19	0.1781	0.1706	0.1767	0.1971	-	-	-	-
	Gangwon	-	0.1782	0.1701	0.1474	0.1452	0.1447	-	-	-	-
	Chungbuk	-	0.1491	0.1387	0.1194	0.2116	0.1994	-	-	-	-
	Chungnam	-	0.1691	0.1317	0.1693	0.1357	0.1876	-	-	-	-
	Jeonbuk	-	0.1384	0.1473	0.184	0.2021	0.1907	-	-	-	-
	Jeonnam	-	0.1236	0.1513	0.1383	0.1591	0.201	-	-	-	-
	Gyeongbuk	-	0.171	0.1775	0.173	0.1285	0.1733	-	-	-	-
	Gyeongnam	-	0.1287	0.1656	0.1451	0.1563	0.1423	-	-	-	-
	Jeju	-	0.179	0.2005	0.1522	0.0672	0.1966	-	-	-	-
	Standard deviation	-	0.041713	0.0225848	0.0293918	0.0407784	0.0346645	-	-	-	-
	* Depression (symptom experience)
	Region	2008	2009	2010	2011	2012	2013	2014	2015	2016	2017
	Total	0.227497	0.248688	0.219294	0.232607	0.227669	0.215721	0.223946	0.226931	0.217036	0.218704
	Seoul	0.2124	0.2369	0.2038	0.2185	0.2137	0.2074	0.2328	0.2421	0.2111	0.215819
	Busan	0.2581	0.248	0.2328	0.2507	0.2274	0.2499	0.2005	0.2184	0.206	0.209262
	Daegu	0.2274	0.2693	0.241	0.2417	0.2036	0.1996	0.2409	0.2135	0.2775	0.184642
	Incheon	0.2232	0.2478	0.2245	0.2828	0.3026	0.2231	0.2421	0.2487	0.2215	0.233416
	Gwangju	0.1537	0.2251	0.2041	0.2366	0.2031	0.2046	0.225	0.2203	0.25	0.202762
	Daejun	0.2539	0.2936	0.2188	0.2218	0.2371	0.2007	0.1833	0.2228	0.237	0.267451
	Ulsan	0.2352	0.2601	0.2405	0.1943	0.2048	0.1923	0.2726	0.2334	0.1875	0.209164
	Sejong	-	-	-	-	0.3774	0.1855	0.1623	0.1639	0.1663	0.159876
	Gyeonggi	0.2476	0.2665	0.2173	0.2493	0.2475	0.2306	0.2211	0.2287	0.2206	0.21302
	Gangwon	0.2618	0.2682	0.2153	0.2221	0.2195	0.1996	0.2254	0.2398	0.2129	0.220139
	Chungbuk	0.2036	0.2411	0.1972	0.2522	0.2727	0.2243	0.2148	0.2192	0.2077	0.236435
	Chungnam	0.245	0.2908	0.2352	0.2478	0.2005	0.2166	0.2106	0.2129	0.231	0.250185
	Jeonbuk	0.1903	0.2001	0.2266	0.1859	0.24	0.198	0.1781	0.2264	0.1674	0.219546
	Jeonnam	0.1845	0.2057	0.1911	0.2048	0.1779	0.2012	0.2072	0.1706	0.1914	0.183678
	Gyeongbuk	0.2272	0.2259	0.2419	0.2213	0.2104	0.2061	0.2179	0.2245	0.212	0.229758
	Gyeongnam	0.2222	0.2277	0.2492	0.1814	0.1905	0.1975	0.256	0.1892	0.2064	0.224595
	Jeju	0.2062	0.2005	0.2294	0.2222	0.2401	0.2078	0.2591	0.2884	0.2728	0.279195
	Standard deviation	0.0286201	0.028489	0.0167829	0.0263233	0.0467629	0.0155255	0.0285296	0.0280106	0.0301364	0.0287126
	* General population
	Region	2008	2009	2010	2011	2012	2013	2014	2015	2016	2017
	Total	0.251153	0.256712	0.245654	0.239894	0.236814	0.231109	0.225884	0.209039	0.210282	0.202015
	Seoul	0.242	0.2429	0.2316	0.2234	0.2221	0.217	0.2058	0.1941	0.1954	0.187678
	Busan	0.2609	0.2654	0.2456	0.2431	0.2346	0.2305	0.2234	0.2055	0.2052	0.203603
	Daegu	0.25	0.2559	0.2452	0.2439	0.2453	0.2369	0.2286	0.2043	0.1963	0.195598
	Incheon	0.2653	0.2695	0.2709	0.2587	0.258	0.2427	0.2538	0.2375	0.2413	0.221879
	Gwangju	0.2119	0.2209	0.2217	0.2269	0.2295	0.2187	0.2221	0.1861	0.1878	0.200672
	Daejun	0.2574	0.2556	0.2431	0.22	0.2338	0.2326	0.2174	0.2062	0.2032	0.199793
	Ulsan	0.2822	0.2814	0.2598	0.2533	0.2397	0.237	0.2303	0.2145	0.2233	0.208633
	Sejong	-	-	-	-	0.2655	0.2243	0.2249	0.1779	0.1788	0.183371
	Gyeonggi	0.2578	0.2662	0.2519	0.2488	0.2455	0.2431	0.2338	0.2177	0.218	0.206539
	Gangwon	0.2752	0.2765	0.2693	0.2518	0.2476	0.2406	0.2412	0.225	0.2142	0.210366
	Chungbuk	0.2398	0.262	0.2476	0.2528	0.2518	0.2465	0.2411	0.2139	0.2131	0.217993
	Chungnam	0.2508	0.2685	0.2463	0.253	0.2348	0.2273	0.2323	0.2238	0.216	0.210652
	Jeonbuk	0.2285	0.2163	0.2211	0.2142	0.2177	0.2184	0.2077	0.1942	0.201	0.187449
	Jeonnam	0.2132	0.2342	0.2225	0.2158	0.2183	0.2079	0.2095	0.1925	0.2022	0.188226
	Gyeongbuk	0.265	0.2644	0.2602	0.2517	0.243	0.2305	0.2309	0.2205	0.2242	0.209455
	Gyeongnam	0.2563	0.2647	0.2553	0.2436	0.2368	0.2302	0.236	0.2067	0.2103	0.204529
	Jeju	0.2652	0.2754	0.2639	0.2667	0.2491	0.2505	0.2391	0.2079	0.2529	0.220157
	Standard deviation	0.0194358	0.0186668	0.0157243	0.0158456	0.0129017	0.0112859	0.0125896	0.0148904	0.0178131	0.0114467

## Sheet: Current smoking rate (Men)
	* Hypertension
	Region	2008	2009	2010	2011	2012	2013	2014	2015	2016	2017
	Total	0.339566	0.351543	0.340786	0.336021	0.332471	0.315992	0.328937	0.305036	0.297645	0.298196
	Seoul	0.314247	0.325541	0.31564	0.309443	0.314494	0.298474	0.307756	0.292889	0.288591	0.30007
	Busan	0.326709	0.368362	0.348546	0.348726	0.348734	0.302819	0.345593	0.318225	0.292393	0.331714
	Daegu	0.378586	0.38174	0.361696	0.37609	0.355328	0.343245	0.317387	0.321144	0.277014	0.304413
	Incheon	0.395475	0.406413	0.376609	0.368935	0.335704	0.335614	0.388225	0.362428	0.325135	0.335881
	Gwangju	0.284264	0.299278	0.322178	0.347643	0.336498	0.262235	0.321644	0.239006	0.238148	0.248906
	Daejun	0.39287	0.334836	0.315191	0.313145	0.289288	0.36263	0.327875	0.329925	0.311318	0.281536
	Ulsan	0.369797	0.395415	0.365016	0.361706	0.363995	0.363853	0.352832	0.305331	0.316339	0.304102
	Sejong	-	-	-	-	0.351821	0.296743	0.266812	0.259555	0.234183	0.3387
	Gyeonggi	0.333286	0.358101	0.35032	0.350752	0.350265	0.329331	0.34451	0.312124	0.319332	0.300905
	Gangwon	0.399004	0.353618	0.374486	0.337317	0.3195	0.328213	0.356784	0.279179	0.312069	0.289879
	Chungbuk	0.29458	0.334699	0.354316	0.340384	0.363875	0.326135	0.323734	0.302765	0.297468	0.274276
	Chungnam	0.366067	0.360094	0.3593	0.335466	0.30786	0.306733	0.337884	0.316658	0.268939	0.290074
	Jeonbuk	0.310293	0.308513	0.330672	0.315831	0.346298	0.291552	0.295873	0.254817	0.259875	0.269116
	Jeonnam	0.309463	0.314202	0.310089	0.303737	0.298433	0.281728	0.268574	0.264641	0.248772	0.247162
	Gyeongbuk	0.38183	0.388553	0.359237	0.335533	0.338566	0.314817	0.324999	0.327064	0.317685	0.311923
	Gyeongnam	0.344195	0.366221	0.324438	0.331012	0.326857	0.313542	0.305688	0.287308	0.291028	0.287385
	Jeju	0.31298	0.35255	0.307074	0.320116	0.265559	0.359291	0.345881	0.311397	0.339091	0.279479
	Standard deviation	0.0374685	0.03064	0.0230673	0.0206438	0.0268525	0.0280658	0.0300641	0.0308765	0.0307174	0.0259933
	* Diabetes
	Region	2008	2009	2010	2011	2012	2013	2014	2015	2016	2017
	Total	0.389938	0.391519	0.38785	0.370767	0.361515	0.352126	0.357312	0.334077	0.328744	0.325376
	Seoul	0.355817	0.376967	0.394285	0.344231	0.324001	0.348114	0.32252	0.301932	0.33848	0.32302
	Busan	0.40821	0.445258	0.38912	0.348751	0.368108	0.349898	0.399425	0.351774	0.324614	0.360157
	Daegu	0.381416	0.401134	0.443215	0.37462	0.419132	0.405618	0.385051	0.353107	0.318961	0.31085
	Incheon	0.475033	0.4321	0.408377	0.394693	0.383222	0.329055	0.420551	0.381878	0.32485	0.354941
	Gwangju	0.332044	0.292828	0.372316	0.393425	0.330864	0.341732	0.323033	0.296094	0.306245	0.254828
	Daejun	0.478041	0.375994	0.337355	0.292242	0.407069	0.367732	0.387808	0.347268	0.286333	0.324334
	Ulsan	0.384822	0.392982	0.418633	0.436047	0.410574	0.362312	0.423085	0.326335	0.445768	0.360023
	Sejong	-	-	-	-	0.292327	0.335394	0.449593	0.295018	0.252381	0.293004
	Gyeonggi	0.399483	0.403054	0.375514	0.400914	0.388136	0.361374	0.358939	0.3464	0.328395	0.320427
	Gangwon	0.443467	0.409031	0.36827	0.377545	0.376779	0.351187	0.35081	0.325932	0.343384	0.329663
	Chungbuk	0.371517	0.386992	0.343396	0.394633	0.384804	0.347999	0.356401	0.314048	0.292496	0.329286
	Chungnam	0.323606	0.384544	0.406846	0.355747	0.341804	0.335813	0.367953	0.377503	0.306161	0.318835
	Jeonbuk	0.355897	0.32886	0.337126	0.36331	0.3168	0.321455	0.293221	0.27937	0.333592	0.314449
	Jeonnam	0.349191	0.371542	0.368928	0.326725	0.334927	0.326259	0.325574	0.254648	0.286615	0.295957
	Gyeongbuk	0.483767	0.427749	0.412067	0.36532	0.361196	0.353149	0.33787	0.384668	0.366628	0.331229
	Gyeongnam	0.354387	0.347721	0.422959	0.403497	0.362356	0.34225	0.393395	0.33352	0.315687	0.348711
	Jeju	0.426966	0.441346	0.311065	0.289051	0.314158	0.459335	0.377358	0.390235	0.42344	0.273191
	Standard deviation	0.0509191	0.0397211	0.0355698	0.0386815	0.0361567	0.0321471	0.0404904	0.0381136	0.0463121	0.0281589
	* Dyslipidemia (including hyperlipidemia)
	Region	2008	2009	2010	2011	2012	2013	2014	2015	2016	2017
	Total	-	-	-	0.379007	0.384253	0.368553	0.369789	0.346098	0.339029	0.33123
	Seoul	-	-	-	0.359997	0.349254	0.336143	0.3405	0.329766	0.325288	0.298937
	Busan	-	-	-	0.375093	0.408907	0.350867	0.373206	0.366831	0.338549	0.329865
	Daegu	-	-	-	0.384408	0.426393	0.404586	0.394901	0.387157	0.337645	0.324991
	Incheon	-	-	-	0.409815	0.42844	0.358617	0.408733	0.385857	0.406181	0.371569
	Gwangju	-	-	-	0.414391	0.370791	0.362844	0.411717	0.323416	0.242094	0.344639
	Daejun	-	-	-	0.345321	0.39042	0.371257	0.363919	0.401416	0.35436	0.373035
	Ulsan	-	-	-	0.466555	0.44621	0.482205	0.367496	0.355956	0.353917	0.346036
	Sejong	-	-	-	-	0.441001	0.50672	0.298539	0.268076	0.382019	0.282413
	Gyeonggi	-	-	-	0.376397	0.380941	0.383227	0.375035	0.333585	0.341106	0.341659
	Gangwon	-	-	-	0.394013	0.375542	0.389864	0.404857	0.340611	0.350011	0.308398
	Chungbuk	-	-	-	0.389885	0.401401	0.374868	0.403621	0.336037	0.323499	0.331908
	Chungnam	-	-	-	0.37775	0.395622	0.374095	0.342765	0.329288	0.309983	0.3414
	Jeonbuk	-	-	-	0.407248	0.381028	0.415251	0.364032	0.315088	0.336846	0.342901
	Jeonnam	-	-	-	0.356367	0.361551	0.379113	0.364872	0.346679	0.331744	0.312745
	Gyeongbuk	-	-	-	0.427617	0.4165	0.376063	0.372606	0.362086	0.393903	0.361378
	Gyeongnam	-	-	-	0.357751	0.395955	0.343593	0.36742	0.380849	0.316539	0.32062
	Jeju	-	-	-	0.368009	0.35758	0.357236	0.330471	0.330355	0.401845	0.288847
	Standard deviation	-	-	-	0.0303537	0.0283319	0.0444632	0.0293456	0.0315865	0.0381624	0.0257422
	* Stroke
	Region	2008	2009	2010	2011	2012	2013	2014	2015	2016	2017
	Total	0.224014	0.252558	0.205993	0.224379	0.226878	0.218249	0.240408	-	0.189416	-
	Seoul	0.134019	0.203513	0.151349	0.156469	0.137186	0.190647	0.238684	-	0.175316	-
	Busan	0.275768	0.306251	0.20107	0.226008	0.222079	0.252649	0.326676	-	0.246616	-
	Daegu	0.40768	0.266359	0.332245	0.292902	0.286513	0.279686	0.25369	-	0.140708	-
	Incheon	0.214483	0.169392	0.199526	0.236323	0.291237	0.134981	0.247016	-	0.180386	-
	Gwangju	0.166015	0.115691	0.25412	0.286006	0.172236	0.245974	0.239123	-	0.0242467	-
	Daejun	0.171125	0.345083	0.142577	0.179833	0.370005	0.288413	0.228049	-	0.107824	-
	Ulsan	0.247633	0.211283	0.149649	0.144413	0.17986	0.341457	0.241232	-	0.258592	-
	Sejong	-	-	-	-	0.141911	0.153117	0.0830075	-	0.390414	-
	Gyeonggi	0.253657	0.22646	0.194799	0.247095	0.254053	0.156998	0.207832	-	0.213622	-
	Gangwon	0.263484	0.310513	0.313821	0.299467	0.215898	0.251196	0.257059	-	0.146324	-
	Chungbuk	0.144054	0.333171	0.179249	0.29481	0.348395	0.271108	0.260011	-	0.259382	-
	Chungnam	0.187348	0.281633	0.315707	0.155011	0.277758	0.132208	0.223393	-	0.170066	-
	Jeonbuk	0.204544	0.258511	0.170844	0.216546	0.258309	0.271889	0.163361	-	0.167382	-
	Jeonnam	0.218432	0.239092	0.192399	0.215031	0.242121	0.195796	0.177846	-	0.210235	-
	Gyeongbuk	0.230397	0.283308	0.182643	0.257146	0.249606	0.278445	0.270665	-	0.238435	-
	Gyeongnam	0.279918	0.353278	0.250505	0.271608	0.146389	0.275736	0.317619	-	0.171045	-
	Jeju	0.13359	0.303411	0.138456	0.109188	0.294342	0.392375	0.272776	-	0.141898	-
	Standard deviation	0.0675871	0.0637611	0.0618478	0.058244	0.0671628	0.0704746	0.0553261	-	0.0761771	-
	* Myocardial infarction
	Region	2008	2009	2010	2011	2012	2013	2014	2015	2016	2017
	Total	0.299239	0.321443	0.250615	0.285589	0.2837	0.283104	-	-	-	-
	Seoul	0.270973	0.292867	0.262548	0.192436	0.25011	0.199997	-	-	-	-
	Busan	0.467178	0.297805	0.286266	0.249539	0.318597	0.303456	-	-	-	-
	Daegu	0.278149	0.438418	0.23321	0.229852	0.355016	0.224081	-	-	-	-
	Incheon	0.293976	0.274354	0.208817	0.366578	0.282328	0.361531	-	-	-	-
	Gwangju	0.340557	0.214125	0.266545	0.489808	0.312764	0.338274	-	-	-	-
	Daejun	0.0619827	0.10179	0.193121	0.401292	0.306397	0.390585	-	-	-	-
	Ulsan	0.335938	0.579555	0.310432	0.13496	0.334557	0.369753	-	-	-	-
	Sejong	-	-	-	-	0.158549	0.0968632	-	-	-	-
	Gyeonggi	0.285021	0.358114	0.201675	0.35137	0.28356	0.29304	-	-	-	-
	Gangwon	0.379169	0.441945	0.364766	0.342478	0.367702	0.344799	-	-	-	-
	Chungbuk	0.36614	0.401043	0.239707	0.304356	0.195088	0.342327	-	-	-	-
	Chungnam	0.324817	0.268321	0.287102	0.240183	0.208347	0.287777	-	-	-	-
	Jeonbuk	0.407513	0.194612	0.23793	0.470415	0.215945	0.241388	-	-	-	-
	Jeonnam	0.218883	0.307099	0.2591	0.254468	0.272889	0.277353	-	-	-	-
	Gyeongbuk	0.285712	0.335024	0.317765	0.213824	0.360033	0.308759	-	-	-	-
	Gyeongnam	0.269231	0.361677	0.25346	0.32072	0.301282	0.3708	-	-	-	-
	Jeju	0.489254	0.505374	0.229145	0.145081	0.281675	0.209481	-	-	-	-
	Standard deviation	0.0971712	0.116599	0.0443747	0.102329	0.0586409	0.074956	-	-	-	-
	* Angina
	Region	2008	2009	2010	2011	2012	2013	2014	2015	2016	2017
	Total	0.313801	0.286417	0.239078	0.253304	0.267849	0.249079	-	-	-	-
	Seoul	0.303804	0.290594	0.172303	0.171946	0.236017	0.210624	-	-	-	-
	Busan	0.291685	0.329233	0.239846	0.344261	0.309213	0.216072	-	-	-	-
	Daegu	0.242599	0.183859	0.28349	0.138617	0.360652	0.225704	-	-	-	-
	Incheon	0.436215	0.425305	0.278259	0.263321	0.224315	0.349954	-	-	-	-
	Gwangju	0.161502	0.100747	0.303995	0.206096	0.303577	0.332407	-	-	-	-
	Daejun	0.237387	0.0854732	0.305098	0.396447	0.198642	0.242799	-	-	-	-
	Ulsan	0.339153	0.446113	0.23627	0	0.628031	0.288544	-	-	-	-
	Sejong	-	-	-	-	0	0	-	-	-	-
	Gyeonggi	0.332483	0.268041	0.233089	0.327631	0.240967	0.258924	-	-	-	-
	Gangwon	0.434495	0.39718	0.332715	0.261445	0.312545	0.284397	-	-	-	-
	Chungbuk	0.31875	0.34761	0.198278	0.194053	0.238723	0.340566	-	-	-	-
	Chungnam	0.29931	0.2596	0.178204	0.300673	0.27929	0.145169	-	-	-	-
	Jeonbuk	0.440134	0.199681	0.214504	0.303921	0.343764	0.225367	-	-	-	-
	Jeonnam	0.215958	0.299625	0.245406	0.27596	0.230641	0.207811	-	-	-	-
	Gyeongbuk	0.372646	0.2693	0.321325	0.228736	0.297642	0.216992	-	-	-	-
	Gyeongnam	0.302022	0.420631	0.291575	0.211215	0.305928	0.329596	-	-	-	-
	Jeju	0.359949	0.553216	0.127823	0.0913762	0.18198	0.322874	-	-	-	-
	Standard deviation	0.0776488	0.122781	0.0570971	0.0972614	0.118883	0.0838529	-	-	-	-
	* Myocardial infarction or angina
	Region	2008	2009	2010	2011	2012	2013	2014	2015	2016	2017
	Total	-	-	-	-	-	-	0.277794	-	0.21914	-
	Seoul	-	-	-	-	-	-	0.274712	-	0.222332	-
	Busan	-	-	-	-	-	-	0.290573	-	0.24153	-
	Daegu	-	-	-	-	-	-	0.302694	-	0.171354	-
	Incheon	-	-	-	-	-	-	0.23108	-	0.164123	-
	Gwangju	-	-	-	-	-	-	0.256938	-	0.148808	-
	Daejun	-	-	-	-	-	-	0.195785	-	0.193915	-
	Ulsan	-	-	-	-	-	-	0.353901	-	0.33138	-
	Sejong	-	-	-	-	-	-	0.283751	-	0.520082	-
	Gyeonggi	-	-	-	-	-	-	0.292235	-	0.211922	-
	Gangwon	-	-	-	-	-	-	0.298047	-	0.266313	-
	Chungbuk	-	-	-	-	-	-	0.257425	-	0.218686	-
	Chungnam	-	-	-	-	-	-	0.320124	-	0.198698	-
	Jeonbuk	-	-	-	-	-	-	0.318423	-	0.192458	-
	Jeonnam	-	-	-	-	-	-	0.219931	-	0.261338	-
	Gyeongbuk	-	-	-	-	-	-	0.294744	-	0.262445	-
	Gyeongnam	-	-	-	-	-	-	0.23083	-	0.209495	-
	Jeju	-	-	-	-	-	-	0.348033	-	0.226266	-
	Standard deviation	-	-	-	-	-	-	0.0427665	-	0.0826887	-
	* Osteoarthritis
	Region	2008	2009	2010	2011	2012	2013	2014	2015	2016	2017
	Total	0.347587	0.327483	0.314947	0.308482	0.290763	0.281371	0.283879	0.239471	0.240025	0.228539
	Seoul	0.280673	0.273737	0.26868	0.24483	0.266537	0.267111	0.243499	0.268216	0.264246	0.231657
	Busan	0.422752	0.37005	0.292178	0.395273	0.271044	0.255068	0.336349	0.262446	0.288532	0.22907
	Daegu	0.393766	0.430171	0.41646	0.387243	0.271663	0.341483	0.32385	0.286758	0.199744	0.235107
	Incheon	0.355029	0.385396	0.307124	0.348143	0.285549	0.254678	0.362213	0.249833	0.175006	0.269942
	Gwangju	0.355115	0.233457	0.296485	0.339895	0.299693	0.251919	0.206296	0.252111	0.148388	0.135247
	Daejun	0.343822	0.395808	0.33881	0.376095	0.245858	0.217154	0.205031	0.260244	0.2438	0.170604
	Ulsan	0.469119	0.39778	0.2561	0.340702	0.426268	0.325073	0.253711	0.115924	0.213466	0.21261
	Sejong	-	-	-	-	0.327153	0.358581	0.457982	0.074298	0.0853605	0.301534
	Gyeonggi	0.347584	0.289189	0.297489	0.281478	0.2716	0.314993	0.297092	0.204179	0.237633	0.23618
	Gangwon	0.403176	0.384556	0.307377	0.308141	0.322582	0.29037	0.347681	0.243841	0.241043	0.222512
	Chungbuk	0.251727	0.345863	0.285222	0.29914	0.286316	0.311026	0.273404	0.243698	0.227176	0.250497
	Chungnam	0.299116	0.343419	0.332694	0.348826	0.293132	0.259967	0.270019	0.232747	0.212408	0.189559
	Jeonbuk	0.365574	0.236632	0.315654	0.260287	0.284324	0.232535	0.300379	0.153747	0.204965	0.225574
	Jeonnam	0.321263	0.327142	0.286455	0.346216	0.327221	0.272282	0.250026	0.219083	0.226309	0.194645
	Gyeongbuk	0.405178	0.389059	0.372861	0.300406	0.337686	0.308442	0.270458	0.279255	0.29155	0.245063
	Gyeongnam	0.378784	0.320609	0.403105	0.325204	0.328348	0.251603	0.256604	0.235593	0.199483	0.221132
	Jeju	0.434158	0.349405	0.198259	0.288913	0.273311	0.274191	0.333915	0.291617	0.39971	0.34371
	Standard deviation	0.0561476	0.056876	0.0526017	0.0426087	0.0406831	0.0381715	0.0611174	0.0584498	0.0647388	0.0461502
	* Osteoporosis
	Region	2008	2009	2010	2011	2012	2013	2014	2015	2016	2017
	Total	0.299661	0.26258	0.283378	0.296385	0.259604	0.253016	-	-	0.213145	-
	Seoul	0.31435	0.265134	0.306107	0.300092	0.290976	0.206618	-	-	0.324145	-
	Busan	0.341295	0.323525	0.338829	0.338651	0.151651	0.222343	-	-	0.169497	-
	Daegu	0.0895256	0.363167	0.422346	0.341961	0.332891	0.399638	-	-	0.115858	-
	Incheon	0.356189	0.310657	0.174755	0.428828	0.385296	0.245481	-	-	0.0339613	-
	Gwangju	0.110544	0.208384	0.344807	0.15218	0.162734	0.460684	-	-	0.30316	-
	Daejun	0.677489	0.182232	0.275048	0.146362	0.0478768	0.139386	-	-	0.20049	-
	Ulsan	0.380277	0.277423	0.315399	0.432398	0	0	-	-	0.251838	-
	Sejong	-	-	-	-	0	0	-	-	0.286417	-
	Gyeonggi	0.335025	0.215303	0.220112	0.29057	0.281432	0.277336	-	-	0.237194	-
	Gangwon	0.260351	0.334678	0.293851	0.193094	0.257768	0.214353	-	-	0.221545	-
	Chungbuk	0.112857	0.317747	0.257526	0.272149	0.302931	0.240891	-	-	0.272502	-
	Chungnam	0.247914	0.266365	0.265568	0.445515	0.229108	0.30066	-	-	0.187465	-
	Jeonbuk	0.313832	0.170392	0.224368	0.299487	0.16561	0.246801	-	-	0.136594	-
	Jeonnam	0.254272	0.262204	0.294833	0.206255	0.219164	0.220423	-	-	0.184683	-
	Gyeongbuk	0.378914	0.291026	0.330593	0.320542	0.345027	0.295171	-	-	0.218077	-
	Gyeongnam	0.278154	0.264794	0.336189	0.188939	0.256289	0.231475	-	-	0.217149	-
	Jeju	0.65085	0.154936	0.101239	0.463014	0.233384	0.177868	-	-	0.278981	-
	Standard deviation	0.158405	0.059766	0.0734901	0.101372	0.111992	0.111754	-	-	0.0714507	-
	* Asthma
	Region	2008	2009	2010	2011	2012	2013	2014	2015	2016	2017
	Total	0.417588	0.426635	0.373551	0.402592	0.384646	0.38032	-	0.342762	-	-
	Seoul	0.367478	0.425821	0.31771	0.469605	0.340437	0.412724	-	0.297743	-	-
	Busan	0.375725	0.441405	0.335158	0.336795	0.414708	0.44301	-	0.310883	-	-
	Daegu	0.466292	0.489611	0.414258	0.447377	0.353659	0.294838	-	0.316158	-	-
	Incheon	0.407034	0.488063	0.463243	0.464824	0.484588	0.289702	-	0.441428	-	-
	Gwangju	0.350314	0.542981	0.401644	0.389734	0.38636	0.277574	-	0.201908	-	-
	Daejun	0.67473	0.514438	0.277614	0.269841	0.434158	0.371611	-	0.402388	-	-
	Ulsan	0.420766	0.354576	0.544918	0.553456	0.430779	0.426928	-	0.475309	-	-
	Sejong	-	-	-	-	0.367643	0.455844	-	0.497702	-	-
	Gyeonggi	0.383841	0.412362	0.377159	0.392311	0.399152	0.404486	-	0.39738	-	-
	Gangwon	0.498563	0.455115	0.455291	0.362282	0.312858	0.320315	-	0.351018	-	-
	Chungbuk	0.349295	0.55842	0.430511	0.390924	0.359374	0.332469	-	0.285881	-	-
	Chungnam	0.498112	0.486744	0.386794	0.37447	0.445291	0.246503	-	0.273952	-	-
	Jeonbuk	0.459998	0.289083	0.314467	0.324103	0.368669	0.452973	-	0.336509	-	-
	Jeonnam	0.335824	0.390033	0.380342	0.330842	0.437709	0.33655	-	0.269071	-	-
	Gyeongbuk	0.502269	0.440399	0.384997	0.37582	0.358808	0.340846	-	0.394136	-	-
	Gyeongnam	0.455287	0.300047	0.438117	0.377716	0.337989	0.451598	-	0.312272	-	-
	Jeju	0.544079	0.473403	0.486884	0.382291	0.461617	0.346405	-	0.36906	-	-
	Standard deviation	0.0864303	0.0757329	0.0677571	0.0654928	0.0478153	0.0662374	-	0.076152	-	-
	* Allergic rhinitis
	Region	2008	2009	2010	2011	2012	2013	2014	2015	2016	2017
	Total	0.416272	0.426969	0.400814	0.389386	0.401645	0.38474	-	0.345301	-	-
	Seoul	0.432526	0.413569	0.376434	0.394	0.373628	0.366655	-	0.318296	-	-
	Busan	0.382123	0.457142	0.402734	0.369001	0.374342	0.361839	-	0.323628	-	-
	Daegu	0.417282	0.451601	0.370655	0.411756	0.384662	0.386964	-	0.325444	-	-
	Incheon	0.482102	0.420742	0.446899	0.428961	0.417698	0.370843	-	0.38851	-	-
	Gwangju	0.227531	0.412671	0.342702	0.337704	0.463248	0.342723	-	0.298911	-	-
	Daejun	0.373259	0.404192	0.403474	0.373844	0.372517	0.444273	-	0.349728	-	-
	Ulsan	0.397803	0.511965	0.415561	0.385258	0.451841	0.351874	-	0.358155	-	-
	Sejong	-	-	-	-	0.435321	0.285507	-	0.237638	-	-
	Gyeonggi	0.42317	0.432182	0.409507	0.387592	0.413391	0.397965	-	0.357455	-	-
	Gangwon	0.441012	0.436285	0.459472	0.378177	0.379524	0.369156	-	0.385502	-	-
	Chungbuk	0.475124	0.40955	0.381738	0.406486	0.378119	0.45118	-	0.373804	-	-
	Chungnam	0.430273	0.4622	0.405025	0.428561	0.455745	0.394205	-	0.370631	-	-
	Jeonbuk	0.380071	0.289959	0.349413	0.398043	0.389303	0.404927	-	0.390728	-	-
	Jeonnam	0.416152	0.368166	0.382966	0.416013	0.440295	0.395892	-	0.323628	-	-
	Gyeongbuk	0.406648	0.437407	0.433806	0.375418	0.446709	0.402721	-	0.388573	-	-
	Gyeongnam	0.42573	0.463933	0.446324	0.354892	0.390116	0.367799	-	0.325257	-	-
	Jeju	0.518004	0.472253	0.49457	0.330703	0.426003	0.454843	-	0.343545	-	-
	Standard deviation	0.0610748	0.0481457	0.0398058	0.0283192	0.0319751	0.0407723	-	0.0386619	-	-
	* Atopic dermatitis
	Region	2008	2009	2010	2011	2012	2013	2014	2015	2016	2017
	Total	0.509503	0.462906	0.448497	0.452043	0.459077	0.417803	-	0.40585	-	-
	Seoul	0.518175	0.410591	0.392915	0.45321	0.454076	0.377043	-	0.342473	-	-
	Busan	0.546438	0.594841	0.55134	0.491722	0.481092	0.503634	-	0.451902	-	-
	Daegu	0.523323	0.527805	0.427655	0.398613	0.385334	0.312114	-	0.496139	-	-
	Incheon	0.589699	0.511362	0.51267	0.510793	0.6398	0.374695	-	0.421838	-	-
	Gwangju	0.638556	0.327873	0.543442	0.27427	0.495619	0.498701	-	0.358253	-	-
	Daejun	0.511894	0.495258	0.502698	0.439846	0.398355	0.503515	-	0.47602	-	-
	Ulsan	0.441142	0.639201	0.595498	0.442709	0.347137	0.45804	-	0.342905	-	-
	Sejong	-	-	-	-	0.465665	0.274226	-	0.448983	-	-
	Gyeonggi	0.460633	0.46261	0.443741	0.452676	0.449812	0.415333	-	0.445063	-	-
	Gangwon	0.432008	0.517721	0.395049	0.357511	0.426091	0.47164	-	0.513845	-	-
	Chungbuk	0.503189	0.440271	0.532906	0.360671	0.450572	0.431562	-	0.358122	-	-
	Chungnam	0.530797	0.538692	0.512959	0.402047	0.393453	0.526651	-	0.346668	-	-
	Jeonbuk	0.501739	0.20734	0.354072	0.540908	0.468214	0.303794	-	0.422784	-	-
	Jeonnam	0.55212	0.428036	0.454286	0.515883	0.373819	0.488728	-	0.373098	-	-
	Gyeongbuk	0.510436	0.575866	0.440964	0.465862	0.511174	0.513143	-	0.479953	-	-
	Gyeongnam	0.495292	0.420715	0.464535	0.471059	0.537998	0.484481	-	0.394845	-	-
	Jeju	0.545095	0.677576	0.519098	0.552457	0.308854	0.427635	-	0.287309	-	-
	Standard deviation	0.0502069	0.113318	0.0648608	0.0713691	0.0759247	0.0770646	-	0.0629457	-	-
	* Cataract
	Region	2008	2009	2010	2011	2012	2013	2014	2015	2016	2017
	Total	0.305707	0.314143	0.27861	0.269608	0.254952	0.248469	-	-	-	0.210564
	Seoul	0.250009	0.314564	0.295539	0.257509	0.237217	0.261377	-	-	-	0.204647
	Busan	0.341919	0.281591	0.308298	0.266334	0.241439	0.24861	-	-	-	0.256773
	Daegu	0.388784	0.418292	0.312047	0.359602	0.288821	0.206119	-	-	-	0.184164
	Incheon	0.366859	0.390193	0.226015	0.251751	0.260818	0.274097	-	-	-	0.25545
	Gwangju	0.175628	0.280048	0.202865	0.251422	0.241962	0.236702	-	-	-	0.185704
	Daejun	0.421466	0.371177	0.25187	0.335046	0.222925	0.277523	-	-	-	0.186925
	Ulsan	0.327893	0.327943	0.418086	0.314826	0.302307	0.2567	-	-	-	0.21931
	Sejong	-	-	-	-	0.207037	0.302741	-	-	-	0.12799
	Gyeonggi	0.272099	0.302916	0.257032	0.248156	0.267661	0.237746	-	-	-	0.200354
	Gangwon	0.340349	0.331532	0.290538	0.279	0.203678	0.262162	-	-	-	0.214787
	Chungbuk	0.175318	0.27582	0.304014	0.310804	0.266977	0.287932	-	-	-	0.218404
	Chungnam	0.268022	0.330966	0.275209	0.243415	0.31708	0.2157	-	-	-	0.218302
	Jeonbuk	0.383559	0.248672	0.199998	0.247963	0.233385	0.203804	-	-	-	0.202306
	Jeonnam	0.270099	0.262231	0.272203	0.242474	0.240096	0.220469	-	-	-	0.177246
	Gyeongbuk	0.380836	0.337326	0.271219	0.285389	0.277731	0.288712	-	-	-	0.236464
	Gyeongnam	0.384025	0.303872	0.300542	0.317016	0.253831	0.244016	-	-	-	0.205897
	Jeju	0.284318	0.349381	0.265029	0.272906	0.195888	0.26804	-	-	-	0.15298
	Standard deviation	0.0729008	0.0452434	0.0494729	0.0355129	0.0330649	0.0287865	-	-	-	0.0320089
	* Depression (physician diagnosis)
	Region	2008	2009	2010	2011	2012	2013	2014	2015	2016	2017
	Total	-	0.473977	0.466658	0.414338	0.451895	0.478335	-	-	-	-
	Seoul	-	0.447334	0.509826	0.378589	0.44152	0.466722	-	-	-	-
	Busan	-	0.64352	0.343182	0.348921	0.447307	0.561949	-	-	-	-
	Daegu	-	0.429098	0.532717	0.533143	0.431299	0.458298	-	-	-	-
	Incheon	-	0.340877	0.451189	0.520322	0.567166	0.589291	-	-	-	-
	Gwangju	-	0.339478	0.497487	0.323934	0.409642	0.468294	-	-	-	-
	Daejun	-	0.512921	0.301312	0.327386	0.443025	0.343249	-	-	-	-
	Ulsan	-	0.742409	0.408686	0.468479	0.53916	0.503784	-	-	-	-
	Sejong	-	-	-	-	0.393334	0.408642	-	-	-	-
	Gyeonggi	-	0.506946	0.537022	0.426373	0.442898	0.471477	-	-	-	-
	Gangwon	-	0.4191	0.422076	0.313251	0.482222	0.428028	-	-	-	-
	Chungbuk	-	0.403636	0.255187	0.337394	0.676148	0.58517	-	-	-	-
	Chungnam	-	0.481965	0.33921	0.404016	0.400086	0.394723	-	-	-	-
	Jeonbuk	-	0.44612	0.49782	0.532424	0.459324	0.516243	-	-	-	-
	Jeonnam	-	0.353531	0.425693	0.489383	0.411111	0.473152	-	-	-	-
	Gyeongbuk	-	0.491107	0.50387	0.467696	0.422038	0.388885	-	-	-	-
	Gyeongnam	-	0.562469	0.441611	0.391004	0.482237	0.510185	-	-	-	-
	Jeju	-	0.571375	0.421691	0.415949	0.253311	0.537694	-	-	-	-
	Standard deviation	-	0.106701	0.0822724	0.074494	0.085291	0.0680143	-	-	-	-
	* Depression (symptom experience)
	Region	2008	2009	2010	2011	2012	2013	2014	2015	2016	2017
	Total	0.513724	0.555407	0.50146	0.512211	0.524986	0.49657	0.498648	0.487461	0.467073	0.459361
	Seoul	0.496275	0.536222	0.467698	0.475762	0.474882	0.455409	0.497908	0.501845	0.426718	0.437391
	Busan	0.514282	0.593508	0.521331	0.543474	0.526253	0.589076	0.431667	0.496646	0.481661	0.451247
	Daegu	0.506002	0.59885	0.575538	0.622428	0.526843	0.522062	0.549077	0.491548	0.509519	0.401635
	Incheon	0.508864	0.509398	0.5021	0.593789	0.66077	0.445334	0.524538	0.497132	0.48811	0.423767
	Gwangju	0.388168	0.51399	0.425079	0.591993	0.476162	0.486805	0.578456	0.496974	0.560136	0.505626
	Daejun	0.522131	0.526095	0.408176	0.537759	0.532298	0.487496	0.323789	0.4245	0.475074	0.495485
	Ulsan	0.524414	0.600115	0.552775	0.519038	0.525038	0.366716	0.619683	0.628335	0.536571	0.449156
	Sejong	-	-	-	-	0.824572	0.481976	0.322615	0.279109	0.432643	0.371884
	Gyeonggi	0.558098	0.582458	0.508902	0.520937	0.562171	0.540249	0.503992	0.493475	0.478667	0.465473
	Gangwon	0.583158	0.590569	0.524512	0.520352	0.601494	0.46812	0.528096	0.496422	0.540576	0.531995
	Chungbuk	0.435064	0.547243	0.531797	0.558175	0.594203	0.56879	0.501224	0.468471	0.447198	0.471444
	Chungnam	0.55719	0.608441	0.471163	0.522038	0.466606	0.482066	0.453873	0.428288	0.43361	0.470769
	Jeonbuk	0.503071	0.441111	0.477476	0.451084	0.545664	0.468795	0.434688	0.470639	0.369897	0.494629
	Jeonnam	0.401608	0.453661	0.461775	0.465212	0.407696	0.514589	0.530521	0.415754	0.475106	0.381527
	Gyeongbuk	0.51411	0.565111	0.55028	0.486887	0.501403	0.483299	0.510108	0.49828	0.500587	0.477546
	Gyeongnam	0.503439	0.578815	0.619124	0.427903	0.520816	0.49931	0.536178	0.48331	0.459944	0.514904
	Jeju	0.511039	0.466418	0.498377	0.521557	0.555947	0.419372	0.533803	0.547027	0.564091	0.552268
	Standard deviation	0.0511229	0.0532859	0.0528521	0.0516863	0.0895588	0.0512778	0.0769077	0.0682597	0.0501617	0.0490267
	* General population
	Region	2008	2009	2010	2011	2012	2013	2014	2015	2016	2017
	Total	0.473307	0.481307	0.460878	0.450304	0.444194	0.4333	0.422084	0.388287	0.390064	0.374172
	Seoul	0.456325	0.454558	0.435424	0.419583	0.415554	0.405634	0.385423	0.362243	0.365555	0.351286
	Busan	0.497438	0.504283	0.467446	0.461507	0.449264	0.438943	0.425644	0.393963	0.385996	0.386525
	Daegu	0.481737	0.490582	0.464812	0.468247	0.4717	0.456448	0.43532	0.390573	0.370825	0.373708
	Incheon	0.48948	0.502396	0.501123	0.481208	0.461093	0.444212	0.455536	0.425445	0.430255	0.39451
	Gwangju	0.41222	0.431139	0.429008	0.44874	0.443895	0.427132	0.433406	0.361234	0.359205	0.382924
	Daejun	0.484308	0.478937	0.451134	0.414278	0.439155	0.440262	0.403299	0.376589	0.379457	0.365929
	Ulsan	0.521538	0.518821	0.487992	0.474848	0.445701	0.440133	0.421692	0.394332	0.398861	0.376199
	Sejong	-	-	-	-	0.487821	0.413548	0.410201	0.339993	0.335605	0.348476
	Gyeonggi	0.479268	0.491777	0.465069	0.457902	0.454978	0.448413	0.431499	0.397684	0.39977	0.376882
	Gangwon	0.509941	0.513308	0.504811	0.473068	0.467936	0.453597	0.449199	0.407182	0.401796	0.388518
	Chungbuk	0.45366	0.484936	0.461808	0.470618	0.466212	0.457801	0.445899	0.393746	0.395095	0.391895
	Chungnam	0.470729	0.496784	0.458068	0.464548	0.435531	0.422864	0.428005	0.404572	0.385668	0.378624
	Jeonbuk	0.444027	0.413712	0.421457	0.41495	0.418802	0.418329	0.398577	0.371906	0.382405	0.357049
	Jeonnam	0.409634	0.452115	0.432364	0.42053	0.424058	0.404521	0.407293	0.369667	0.386638	0.359918
	Gyeongbuk	0.500612	0.495631	0.487021	0.472797	0.462983	0.433892	0.434554	0.411312	0.419065	0.392312
	Gyeongnam	0.484143	0.500545	0.482137	0.457116	0.444563	0.433207	0.44168	0.387263	0.391593	0.381128
	Jeju	0.511917	0.523806	0.507469	0.506382	0.474276	0.470716	0.446425	0.396679	0.467789	0.405934
	Standard deviation	0.0319664	0.0303432	0.0266874	0.025822	0.0198043	0.0182665	0.0191939	0.020688	0.0286035	0.0156899

## Sheet: Monthly drinking rate
	* Hypertension
	Region	2008	2009	2010	2011	2012	2013	2014	2015	2016	2017
	Total	0.412819	0.429222	0.444322	0.459856	0.449955	0.460187	0.472539	0.485259	0.470657	0.472412
	Seoul	0.441312	0.452098	0.48991	0.494495	0.491999	0.499881	0.498291	0.505813	0.502807	0.49741
	Busan	0.435571	0.471492	0.472487	0.477477	0.478871	0.483954	0.492526	0.489473	0.487757	0.471365
	Daegu	0.451472	0.457805	0.435724	0.459374	0.430541	0.465402	0.466187	0.460674	0.444422	0.473758
	Incheon	0.40643	0.448031	0.46588	0.489212	0.472825	0.476112	0.523176	0.5196	0.505826	0.501303
	Gwangju	0.393366	0.447067	0.432743	0.473899	0.457355	0.419708	0.443951	0.468247	0.427025	0.464792
	Daejun	0.428126	0.43658	0.426393	0.468883	0.470626	0.498529	0.453005	0.506133	0.491633	0.479504
	Ulsan	0.478392	0.512849	0.508834	0.471441	0.498256	0.512911	0.519199	0.540695	0.496021	0.538874
	Sejong	-	-	-	-	0.428154	0.37273	0.469191	0.41737	0.458628	0.541449
	Gyeonggi	0.446601	0.459413	0.459371	0.485867	0.4673	0.475607	0.495329	0.519182	0.498601	0.496952
	Gangwon	0.421569	0.414916	0.447417	0.455354	0.441731	0.439367	0.47972	0.478402	0.461541	0.48177
	Chungbuk	0.364349	0.364132	0.390328	0.432624	0.43375	0.440132	0.436253	0.48809	0.444741	0.455119
	Chungnam	0.342609	0.364341	0.374419	0.39995	0.402791	0.398807	0.447007	0.454859	0.447158	0.446507
	Jeonbuk	0.346158	0.343773	0.36629	0.378693	0.346358	0.37876	0.394161	0.37727	0.377703	0.393265
	Jeonnam	0.324545	0.341551	0.347309	0.356119	0.352837	0.353947	0.367536	0.379275	0.373342	0.358887
	Gyeongbuk	0.377124	0.386887	0.406247	0.391557	0.400775	0.414423	0.415315	0.450459	0.412314	0.421579
	Gyeongnam	0.37375	0.398307	0.434271	0.455553	0.433662	0.464738	0.463176	0.472752	0.467136	0.465191
	Jeju	0.340734	0.402844	0.43432	0.444702	0.387956	0.467556	0.476279	0.440047	0.44929	0.441713
	Standard deviation	0.0456294	0.0482378	0.0436187	0.0412022	0.0439071	0.0467237	0.0406364	0.0451652	0.0397311	0.0450958
	* Diabetes
	Region	2008	2009	2010	2011	2012	2013	2014	2015	2016	2017
	Total	0.38236	0.396519	0.4134	0.412946	0.40463	0.418093	0.42261	0.439439	0.416545	0.428152
	Seoul	0.406765	0.422706	0.470213	0.441687	0.441064	0.461489	0.437558	0.473546	0.450125	0.471622
	Busan	0.428092	0.443546	0.416604	0.445551	0.451826	0.429475	0.433188	0.444618	0.421609	0.415409
	Daegu	0.397027	0.394054	0.393465	0.399271	0.40845	0.463154	0.475534	0.430424	0.391429	0.382565
	Incheon	0.365664	0.387405	0.433387	0.363971	0.386837	0.415003	0.479512	0.424139	0.426883	0.446318
	Gwangju	0.403153	0.317719	0.445783	0.416995	0.414862	0.44263	0.393341	0.452875	0.350184	0.40613
	Daejun	0.439661	0.399946	0.342535	0.434156	0.436755	0.443006	0.357477	0.491021	0.410246	0.462344
	Ulsan	0.362118	0.439002	0.468499	0.436917	0.384377	0.447779	0.428538	0.430505	0.427154	0.447926
	Sejong	-	-	-	-	0.450065	0.340042	0.399754	0.411749	0.373464	0.414955
	Gyeonggi	0.400478	0.411232	0.421053	0.442835	0.409004	0.414622	0.429747	0.458424	0.43893	0.448216
	Gangwon	0.395698	0.379532	0.387957	0.370535	0.402459	0.398925	0.409555	0.44639	0.387129	0.418134
	Chungbuk	0.309042	0.383283	0.355764	0.378698	0.410653	0.407077	0.401072	0.446663	0.388018	0.434054
	Chungnam	0.325511	0.352114	0.386802	0.371924	0.357865	0.379821	0.405333	0.421653	0.409625	0.406365
	Jeonbuk	0.34836	0.35342	0.356937	0.393048	0.337982	0.353897	0.381515	0.341859	0.339355	0.379453
	Jeonnam	0.321734	0.34025	0.343759	0.332528	0.348865	0.317466	0.368873	0.36438	0.370031	0.362515
	Gyeongbuk	0.382516	0.395516	0.359198	0.367116	0.36534	0.345432	0.378554	0.424038	0.360565	0.352975
	Gyeongnam	0.314571	0.353367	0.40195	0.396055	0.370016	0.449709	0.428874	0.407066	0.441917	0.424064
	Jeju	0.296952	0.401874	0.414768	0.442215	0.379117	0.4061	0.44911	0.418	0.423142	0.392506
	Standard deviation	0.0435053	0.034363	0.040503	0.0348167	0.0341673	0.04395	0.0337635	0.0351536	0.0328813	0.0332453
	* Dyslipidemia (including hyperlipidemia)
	Region	2008	2009	2010	2011	2012	2013	2014	2015	2016	2017
	Total	-	-	-	0.505979	0.489929	0.497173	0.499682	0.50413	0.487248	0.482181
	Seoul	-	-	-	0.521801	0.494836	0.505127	0.499055	0.508737	0.502057	0.490943
	Busan	-	-	-	0.513789	0.517696	0.507951	0.51437	0.491526	0.493895	0.492652
	Daegu	-	-	-	0.472312	0.468365	0.533166	0.526002	0.498204	0.470302	0.489011
	Incheon	-	-	-	0.530019	0.505947	0.511563	0.525785	0.501413	0.473241	0.495365
	Gwangju	-	-	-	0.533595	0.499734	0.498072	0.488575	0.503723	0.477698	0.468484
	Daejun	-	-	-	0.469183	0.541041	0.5422	0.471685	0.513198	0.480513	0.479953
	Ulsan	-	-	-	0.541484	0.557216	0.579784	0.546855	0.524525	0.565174	0.511837
	Sejong	-	-	-	-	0.532059	0.444189	0.476712	0.428303	0.457277	0.53114
	Gyeonggi	-	-	-	0.522908	0.496306	0.497678	0.507286	0.535449	0.502598	0.490814
	Gangwon	-	-	-	0.471331	0.478672	0.479921	0.483737	0.476217	0.47667	0.460674
	Chungbuk	-	-	-	0.468779	0.472569	0.48319	0.467329	0.514374	0.458832	0.470494
	Chungnam	-	-	-	0.454966	0.445132	0.456549	0.484403	0.482705	0.458583	0.481053
	Jeonbuk	-	-	-	0.467888	0.382827	0.417088	0.433546	0.382606	0.413703	0.439987
	Jeonnam	-	-	-	0.448618	0.461719	0.400669	0.44836	0.485247	0.450364	0.433322
	Gyeongbuk	-	-	-	0.456494	0.463432	0.449742	0.479486	0.466518	0.440919	0.44512
	Gyeongnam	-	-	-	0.523914	0.523995	0.543236	0.540975	0.518924	0.525483	0.502505
	Jeju	-	-	-	0.502289	0.450736	0.557527	0.524781	0.466824	0.483323	0.421741
	Standard deviation	-	-	-	0.0317528	0.0410125	0.0479692	0.0309415	0.0366566	0.0333698	0.0283756
	* Stroke
	Region	2008	2009	2010	2011	2012	2013	2014	2015	2016	2017
	Total	0.224744	0.252318	0.241092	0.282506	0.264221	0.276761	0.287024	-	0.277271	-
	Seoul	0.21852	0.309721	0.301006	0.306318	0.27587	0.3316	0.326302	-	0.28725	-
	Busan	0.23219	0.316357	0.216858	0.340947	0.310159	0.294489	0.313352	-	0.373214	-
	Daegu	0.302009	0.299519	0.252506	0.258475	0.275253	0.270779	0.45159	-	0.321049	-
	Incheon	0.238891	0.211798	0.270422	0.260639	0.304018	0.293242	0.25173	-	0.24567	-
	Gwangju	0.202681	0.149878	0.329392	0.258449	0.357857	0.374162	0.336182	-	0.129957	-
	Daejun	0.136464	0.200232	0.290928	0.375093	0.355598	0.259645	0.165533	-	0.27142	-
	Ulsan	0.193003	0.348254	0.255932	0.163046	0.234913	0.352109	0.409181	-	0.355144	-
	Sejong	-	-	-	-	0.395317	0.0560633	0.34154	-	0.195029	-
	Gyeonggi	0.230609	0.266555	0.232759	0.312149	0.253919	0.262627	0.291579	-	0.288403	-
	Gangwon	0.291228	0.236885	0.246282	0.290682	0.290835	0.328887	0.247368	-	0.277687	-
	Chungbuk	0.163805	0.256786	0.19927	0.275229	0.269305	0.301814	0.250586	-	0.26309	-
	Chungnam	0.190471	0.192959	0.196778	0.208195	0.243925	0.210615	0.222384	-	0.252177	-
	Jeonbuk	0.187972	0.186375	0.167551	0.275421	0.188217	0.220968	0.156206	-	0.215939	-
	Jeonnam	0.182398	0.131263	0.149541	0.248885	0.218136	0.214622	0.216092	-	0.225763	-
	Gyeongbuk	0.273779	0.229405	0.221982	0.266809	0.227207	0.214944	0.309814	-	0.216838	-
	Gyeongnam	0.200699	0.266582	0.227889	0.241363	0.24509	0.255421	0.259605	-	0.345473	-
	Jeju	0.245535	0.154407	0.255721	0.163783	0.179787	0.284678	0.338116	-	0.188473	-
	Standard deviation	0.0438735	0.0624316	0.0460392	0.0546347	0.0574661	0.0708193	0.0762182	-	0.0625706	-
	* Myocardial infarction
	Region	2008	2009	2010	2011	2012	2013	2014	2015	2016	2017
	Total	0.311845	0.3431	0.349955	0.382764	0.349166	0.363658	-	-	-	-
	Seoul	0.306318	0.385561	0.418205	0.448401	0.389035	0.416716	-	-	-	-
	Busan	0.340297	0.395707	0.408458	0.371779	0.456946	0.363727	-	-	-	-
	Daegu	0.326348	0.285936	0.293969	0.280035	0.291993	0.349609	-	-	-	-
	Incheon	0.387728	0.311114	0.313023	0.410589	0.452512	0.396804	-	-	-	-
	Gwangju	0.346101	0.42158	0.43735	0.36382	0.32674	0.258628	-	-	-	-
	Daejun	0.23133	0.312408	0.255465	0.398773	0.374071	0.324336	-	-	-	-
	Ulsan	0.455832	0.253792	0.358924	0.392381	0.336016	0.416972	-	-	-	-
	Sejong	-	-	-	-	0.648983	0.328056	-	-	-	-
	Gyeonggi	0.302688	0.366914	0.326591	0.42418	0.342752	0.377178	-	-	-	-
	Gangwon	0.449022	0.345702	0.314071	0.336823	0.340942	0.291318	-	-	-	-
	Chungbuk	0.349919	0.323287	0.241025	0.232021	0.289468	0.399796	-	-	-	-
	Chungnam	0.241865	0.191443	0.322722	0.301753	0.336064	0.317271	-	-	-	-
	Jeonbuk	0.305602	0.219569	0.408593	0.368875	0.214568	0.260645	-	-	-	-
	Jeonnam	0.254272	0.320846	0.272024	0.245484	0.3006	0.339605	-	-	-	-
	Gyeongbuk	0.365687	0.294154	0.335571	0.355145	0.247609	0.293263	-	-	-	-
	Gyeongnam	0.197071	0.397624	0.365898	0.353782	0.375241	0.384524	-	-	-	-
	Jeju	0.226352	0.222202	0.391184	0.360704	0.234457	0.375301	-	-	-	-
	Standard deviation	0.0735814	0.067159	0.0582279	0.0597753	0.0990501	0.0495667	-	-	-	-
	* Angina
	Region	2008	2009	2010	2011	2012	2013	2014	2015	2016	2017
	Total	0.340513	0.313773	0.330895	0.371183	0.344791	0.360814	-	-	-	-
	Seoul	0.405474	0.363514	0.390965	0.437935	0.371449	0.414239	-	-	-	-
	Busan	0.283089	0.346084	0.302656	0.409449	0.400838	0.388086	-	-	-	-
	Daegu	0.232301	0.40277	0.35024	0.329796	0.323772	0.313675	-	-	-	-
	Incheon	0.358252	0.261348	0.400266	0.414103	0.295614	0.417775	-	-	-	-
	Gwangju	0.372481	0.386502	0.38049	0.392463	0.37447	0.258416	-	-	-	-
	Daejun	0.370926	0.179576	0.395587	0.493602	0.3832	0.419045	-	-	-	-
	Ulsan	0.610988	0.354373	0.306045	0.2759	0.400187	0.376512	-	-	-	-
	Sejong	-	-	-	-	0.463285	0.177926	-	-	-	-
	Gyeonggi	0.332956	0.293924	0.321112	0.413614	0.344353	0.313621	-	-	-	-
	Gangwon	0.425798	0.401179	0.303072	0.351894	0.396267	0.360094	-	-	-	-
	Chungbuk	0.399633	0.235746	0.250841	0.243185	0.254078	0.392417	-	-	-	-
	Chungnam	0.278607	0.216587	0.251443	0.216559	0.25284	0.327891	-	-	-	-
	Jeonbuk	0.308507	0.252579	0.270271	0.296905	0.285326	0.300591	-	-	-	-
	Jeonnam	0.299737	0.286501	0.3137	0.288095	0.33849	0.298025	-	-	-	-
	Gyeongbuk	0.299163	0.294242	0.292153	0.287439	0.274382	0.355108	-	-	-	-
	Gyeongnam	0.283257	0.304514	0.31628	0.325291	0.381794	0.39793	-	-	-	-
	Jeju	0.330824	0.191523	0.231322	0.287153	0.312534	0.472156	-	-	-	-
	Standard deviation	0.0850942	0.0702417	0.0519938	0.0757282	0.0576246	0.0690553	-	-	-	-
	* Myocardial infarction or angina
	Region	2008	2009	2010	2011	2012	2013	2014	2015	2016	2017
	Total	-	-	-	-	-	-	0.384393	-	0.369969	-
	Seoul	-	-	-	-	-	-	0.381322	-	0.426926	-
	Busan	-	-	-	-	-	-	0.390754	-	0.383983	-
	Daegu	-	-	-	-	-	-	0.391809	-	0.249738	-
	Incheon	-	-	-	-	-	-	0.44607	-	0.317153	-
	Gwangju	-	-	-	-	-	-	0.443965	-	0.267037	-
	Daejun	-	-	-	-	-	-	0.350405	-	0.45054	-
	Ulsan	-	-	-	-	-	-	0.346106	-	0.432606	-
	Sejong	-	-	-	-	-	-	0.253437	-	0.395529	-
	Gyeonggi	-	-	-	-	-	-	0.415435	-	0.388692	-
	Gangwon	-	-	-	-	-	-	0.386997	-	0.401215	-
	Chungbuk	-	-	-	-	-	-	0.362645	-	0.341119	-
	Chungnam	-	-	-	-	-	-	0.365578	-	0.362604	-
	Jeonbuk	-	-	-	-	-	-	0.333874	-	0.288411	-
	Jeonnam	-	-	-	-	-	-	0.300878	-	0.323895	-
	Gyeongbuk	-	-	-	-	-	-	0.36057	-	0.303976	-
	Gyeongnam	-	-	-	-	-	-	0.357297	-	0.386301	-
	Jeju	-	-	-	-	-	-	0.46807	-	0.441615	-
	Standard deviation	-	-	-	-	-	-	0.0514876	-	0.0604784	-
	* Osteoarthritis
	Region	2008	2009	2010	2011	2012	2013	2014	2015	2016	2017
	Total	0.257629	0.258151	0.25217	0.2752	0.259239	0.278312	0.275099	0.291884	0.27731	0.296418
	Seoul	0.28487	0.277071	0.276465	0.317026	0.285328	0.303273	0.292458	0.311979	0.281957	0.313042
	Busan	0.285165	0.277844	0.29606	0.323656	0.290514	0.305327	0.298052	0.317876	0.33104	0.302991
	Daegu	0.240756	0.309935	0.240089	0.273267	0.252828	0.283088	0.267814	0.275419	0.278952	0.284117
	Incheon	0.233401	0.2574	0.282435	0.227905	0.245917	0.275954	0.307165	0.3172	0.266479	0.327461
	Gwangju	0.245753	0.255503	0.251835	0.311971	0.328965	0.234902	0.254201	0.298422	0.253509	0.271021
	Daejun	0.216113	0.230111	0.250477	0.249041	0.257326	0.258713	0.250697	0.290426	0.264363	0.304018
	Ulsan	0.266927	0.335417	0.22139	0.210883	0.28758	0.290515	0.306905	0.291205	0.263373	0.356814
	Sejong	-	-	-	-	0.350007	0.286303	0.285421	0.272748	0.281454	0.377113
	Gyeonggi	0.254956	0.255037	0.243589	0.290371	0.260563	0.278134	0.267535	0.300533	0.289817	0.306723
	Gangwon	0.316918	0.271979	0.271141	0.274711	0.264198	0.297563	0.263347	0.306005	0.295417	0.305214
	Chungbuk	0.257685	0.219528	0.252176	0.276646	0.246773	0.284821	0.273597	0.312543	0.264565	0.310704
	Chungnam	0.215686	0.220152	0.210557	0.24049	0.207245	0.250351	0.27642	0.27595	0.273605	0.294881
	Jeonbuk	0.230288	0.206265	0.192346	0.195226	0.199037	0.241483	0.252904	0.212896	0.220448	0.222545
	Jeonnam	0.256486	0.25903	0.22576	0.244992	0.233715	0.264044	0.234494	0.249582	0.253735	0.244722
	Gyeongbuk	0.26497	0.253721	0.255977	0.252854	0.24961	0.272698	0.260107	0.267399	0.247658	0.262504
	Gyeongnam	0.229486	0.25262	0.257375	0.274198	0.280431	0.258659	0.295206	0.314787	0.2931	0.308159
	Jeju	0.157512	0.196123	0.209162	0.183737	0.165533	0.228118	0.254001	0.160355	0.233627	0.267521
	Standard deviation	0.0350173	0.0351383	0.0277243	0.0405128	0.0435675	0.0227382	0.0208655	0.0404923	0.0250231	0.0367152
	* Osteoporosis
	Region	2008	2009	2010	2011	2012	2013	2014	2015	2016	2017
	Total	0.187073	0.182178	0.195341	0.209465	0.187771	0.206406	-	-	0.211879	-
	Seoul	0.204954	0.174711	0.235906	0.242068	0.208072	0.245993	-	-	0.207211	-
	Busan	0.214147	0.212059	0.244414	0.237053	0.205062	0.231612	-	-	0.247188	-
	Daegu	0.166694	0.184276	0.145567	0.202941	0.190551	0.188718	-	-	0.230351	-
	Incheon	0.142001	0.187956	0.21842	0.186983	0.184911	0.222316	-	-	0.229039	-
	Gwangju	0.181241	0.157777	0.155196	0.225402	0.272093	0.162674	-	-	0.184689	-
	Daejun	0.209258	0.162926	0.215188	0.200565	0.17995	0.233217	-	-	0.211367	-
	Ulsan	0.176516	0.223889	0.190062	0.12497	0.132386	0.200352	-	-	0.226108	-
	Sejong	-	-	-	-	0.23879	0.292469	-	-	0.266256	-
	Gyeonggi	0.194167	0.185068	0.183548	0.221339	0.18783	0.193864	-	-	0.225968	-
	Gangwon	0.211297	0.185048	0.202218	0.210434	0.208663	0.234539	-	-	0.203015	-
	Chungbuk	0.182639	0.185349	0.184142	0.214063	0.188015	0.227305	-	-	0.217412	-
	Chungnam	0.153781	0.162075	0.138307	0.177778	0.153255	0.157203	-	-	0.181193	-
	Jeonbuk	0.147678	0.14463	0.150757	0.152188	0.137043	0.153941	-	-	0.173032	-
	Jeonnam	0.181372	0.191524	0.168589	0.205036	0.162742	0.172657	-	-	0.192765	-
	Gyeongbuk	0.220036	0.192556	0.181219	0.185132	0.176215	0.19941	-	-	0.198751	-
	Gyeongnam	0.158461	0.208976	0.216214	0.207998	0.196576	0.200776	-	-	0.227464	-
	Jeju	0.05747	0.0778302	0.122711	0.0929612	0.0857427	0.174932	-	-	0.122057	-
	Standard deviation	0.0387563	0.0325719	0.034924	0.0390218	0.0410331	0.0356426	-	-	0.0318292	-
	* Asthma
	Region	2008	2009	2010	2011	2012	2013	2014	2015	2016	2017
	Total	0.380484	0.41789	0.443952	0.449555	0.452588	0.453157	-	0.475647	-	-
	Seoul	0.41921	0.482078	0.506154	0.515626	0.513614	0.545566	-	0.50768	-	-
	Busan	0.361786	0.450975	0.437691	0.428055	0.483282	0.403018	-	0.456785	-	-
	Daegu	0.451838	0.442139	0.431355	0.465867	0.475834	0.340604	-	0.51255	-	-
	Incheon	0.372364	0.359519	0.434181	0.456763	0.400541	0.408113	-	0.501621	-	-
	Gwangju	0.315325	0.451101	0.50088	0.522011	0.419758	0.489559	-	0.457752	-	-
	Daejun	0.484632	0.456845	0.47484	0.395951	0.554394	0.433449	-	0.497582	-	-
	Ulsan	0.35827	0.399922	0.501611	0.419972	0.45457	0.446237	-	0.438471	-	-
	Sejong	-	-	-	-	0.444188	0.44842	-	0.250987	-	-
	Gyeonggi	0.40389	0.435422	0.457889	0.47113	0.476458	0.480147	-	0.527418	-	-
	Gangwon	0.391989	0.462826	0.356967	0.436204	0.397836	0.423561	-	0.368683	-	-
	Chungbuk	0.355163	0.36106	0.463716	0.398833	0.440336	0.383962	-	0.515246	-	-
	Chungnam	0.363001	0.340795	0.341915	0.45856	0.394092	0.337873	-	0.42363	-	-
	Jeonbuk	0.352096	0.283871	0.36571	0.371284	0.310625	0.418006	-	0.254768	-	-
	Jeonnam	0.282295	0.306898	0.323461	0.33615	0.35419	0.360907	-	0.38617	-	-
	Gyeongbuk	0.386647	0.442987	0.42216	0.334043	0.425783	0.396253	-	0.435143	-	-
	Gyeongnam	0.304471	0.355984	0.423854	0.380302	0.389912	0.441084	-	0.470221	-	-
	Jeju	0.30193	0.390561	0.358541	0.462502	0.28164	0.471082	-	0.431383	-	-
	Standard deviation	0.0528482	0.0586654	0.0579237	0.0547437	0.06758	0.0531862	-	0.08096	-	-
	* Allergic rhinitis
	Region	2008	2009	2010	2011	2012	2013	2014	2015	2016	2017
	Total	0.5681	0.585514	0.597824	0.608573	0.613937	0.624234	-	0.631829	-	-
	Seoul	0.584314	0.590627	0.607135	0.626872	0.622703	0.630751	-	0.656158	-	-
	Busan	0.602158	0.628363	0.603601	0.636555	0.624271	0.631649	-	0.630057	-	-
	Daegu	0.579553	0.596887	0.579866	0.582379	0.605499	0.619443	-	0.630025	-	-
	Incheon	0.573033	0.591494	0.60332	0.60402	0.604451	0.592532	-	0.615383	-	-
	Gwangju	0.532862	0.581098	0.623784	0.586014	0.598894	0.642925	-	0.631841	-	-
	Daejun	0.471962	0.538084	0.598267	0.611906	0.644665	0.652792	-	0.586153	-	-
	Ulsan	0.540194	0.612782	0.63619	0.650968	0.635331	0.6444	-	0.643784	-	-
	Sejong	-	-	-	-	0.67904	0.710647	-	0.550006	-	-
	Gyeonggi	0.577674	0.583646	0.587628	0.607239	0.614246	0.630212	-	0.635383	-	-
	Gangwon	0.609563	0.581756	0.584308	0.566538	0.620625	0.649446	-	0.644333	-	-
	Chungbuk	0.528525	0.537431	0.597188	0.609969	0.601572	0.645314	-	0.655615	-	-
	Chungnam	0.578428	0.570434	0.549899	0.618051	0.579022	0.578499	-	0.597679	-	-
	Jeonbuk	0.501739	0.526802	0.534109	0.563588	0.586234	0.587074	-	0.59016	-	-
	Jeonnam	0.557151	0.582249	0.555933	0.578932	0.580979	0.552901	-	0.575901	-	-
	Gyeongbuk	0.550088	0.560992	0.571726	0.555038	0.582979	0.602056	-	0.584593	-	-
	Gyeongnam	0.523781	0.597226	0.675489	0.611228	0.643216	0.641276	-	0.655265	-	-
	Jeju	0.5426	0.570621	0.656463	0.595656	0.584623	0.617817	-	0.612732	-	-
	Standard deviation	0.035805	0.0264571	0.0363735	0.0261205	0.0266916	0.03485	-	0.0310035	-	-
	* Atopic dermatitis
	Region	2008	2009	2010	2011	2012	2013	2014	2015	2016	2017
	Total	0.566362	0.587618	0.592303	0.605469	0.620074	0.62797	-	0.629664	-	-
	Seoul	0.607435	0.632016	0.629246	0.643386	0.636022	0.650377	-	0.648795	-	-
	Busan	0.564502	0.513927	0.656743	0.639136	0.639533	0.635322	-	0.622868	-	-
	Daegu	0.522307	0.601898	0.594163	0.533352	0.596643	0.632385	-	0.58072	-	-
	Incheon	0.579447	0.620029	0.581166	0.610074	0.676709	0.637173	-	0.633244	-	-
	Gwangju	0.523657	0.57957	0.650029	0.57025	0.579694	0.570178	-	0.613548	-	-
	Daejun	0.368966	0.615573	0.565461	0.636686	0.671878	0.689604	-	0.601057	-	-
	Ulsan	0.573648	0.613158	0.64704	0.596446	0.681338	0.636088	-	0.736195	-	-
	Sejong	-	-	-	-	0.538333	0.570039	-	0.528831	-	-
	Gyeonggi	0.62451	0.584568	0.578648	0.600927	0.609735	0.619594	-	0.637858	-	-
	Gangwon	0.652947	0.49944	0.584154	0.6652	0.606203	0.69201	-	0.626846	-	-
	Chungbuk	0.559497	0.582126	0.630998	0.6254	0.512221	0.604488	-	0.645895	-	-
	Chungnam	0.444332	0.502037	0.503553	0.551477	0.54988	0.535991	-	0.58399	-	-
	Jeonbuk	0.34526	0.438117	0.439317	0.497607	0.55804	0.653871	-	0.531791	-	-
	Jeonnam	0.432335	0.4455	0.524623	0.501077	0.578049	0.574246	-	0.587171	-	-
	Gyeongbuk	0.555713	0.611217	0.505431	0.553	0.57102	0.566697	-	0.603909	-	-
	Gyeongnam	0.503823	0.618846	0.622434	0.577605	0.685054	0.598714	-	0.657896	-	-
	Jeju	0.440851	0.568626	0.538849	0.641596	0.569425	0.638223	-	0.649021	-	-
	Standard deviation	0.0876364	0.0619736	0.0605392	0.0505262	0.052246	0.0427451	-	0.0475886	-	-
	* Cataract
	Region	2008	2009	2010	2011	2012	2013	2014	2015	2016	2017
	Total	0.283023	0.294022	0.291083	0.309243	0.309056	0.307497	-	-	-	0.315125
	Seoul	0.312446	0.317992	0.328389	0.349865	0.345064	0.338476	-	-	-	0.356202
	Busan	0.327817	0.322545	0.342641	0.335847	0.344365	0.336748	-	-	-	0.341717
	Daegu	0.280637	0.292565	0.302306	0.253832	0.315393	0.329296	-	-	-	0.295316
	Incheon	0.255155	0.332375	0.277828	0.306712	0.312556	0.302017	-	-	-	0.303338
	Gwangju	0.275873	0.315808	0.323862	0.346324	0.321515	0.279328	-	-	-	0.334305
	Daejun	0.241512	0.241364	0.293059	0.347536	0.323065	0.328758	-	-	-	0.288483
	Ulsan	0.341955	0.330019	0.336882	0.284252	0.336455	0.32315	-	-	-	0.334361
	Sejong	-	-	-	-	0.349804	0.28938	-	-	-	0.283211
	Gyeonggi	0.273817	0.30122	0.278309	0.328561	0.31171	0.306502	-	-	-	0.315369
	Gangwon	0.321368	0.291892	0.3087	0.31945	0.287904	0.311055	-	-	-	0.30149
	Chungbuk	0.295449	0.256334	0.290221	0.291168	0.294731	0.311775	-	-	-	0.318785
	Chungnam	0.223897	0.260719	0.259179	0.251376	0.288527	0.248226	-	-	-	0.312443
	Jeonbuk	0.245877	0.226849	0.233305	0.233404	0.247555	0.266128	-	-	-	0.254395
	Jeonnam	0.262188	0.249581	0.246671	0.260715	0.270535	0.252633	-	-	-	0.278541
	Gyeongbuk	0.266753	0.262662	0.257539	0.278818	0.277954	0.283691	-	-	-	0.265537
	Gyeongnam	0.273441	0.314343	0.263359	0.303827	0.29151	0.324903	-	-	-	0.317346
	Jeju	0.19199	0.241315	0.218663	0.234497	0.172954	0.205506	-	-	-	0.289489
	Standard deviation	0.0382764	0.0348073	0.0361611	0.0393782	0.0420366	0.0357068	-	-	-	0.0267894
	* Depression (physician diagnosis)
	Region	2008	2009	2010	2011	2012	2013	2014	2015	2016	2017
	Total	-	0.372924	0.387906	0.413002	0.394074	0.406891	-	-	-	-
	Seoul	-	0.359496	0.408275	0.478088	0.441349	0.436843	-	-	-	-
	Busan	-	0.389113	0.368304	0.439973	0.394119	0.418327	-	-	-	-
	Daegu	-	0.382064	0.351014	0.399948	0.382579	0.419645	-	-	-	-
	Incheon	-	0.42421	0.425381	0.457872	0.376192	0.45011	-	-	-	-
	Gwangju	-	0.314557	0.389231	0.41012	0.348199	0.351125	-	-	-	-
	Daejun	-	0.403573	0.461679	0.320763	0.465286	0.425162	-	-	-	-
	Ulsan	-	0.37151	0.387157	0.280997	0.272937	0.384864	-	-	-	-
	Sejong	-	-	-	-	0.638607	0.395193	-	-	-	-
	Gyeonggi	-	0.410257	0.419442	0.443124	0.422719	0.417551	-	-	-	-
	Gangwon	-	0.39909	0.43204	0.382393	0.32643	0.350364	-	-	-	-
	Chungbuk	-	0.356905	0.32098	0.371735	0.364831	0.449781	-	-	-	-
	Chungnam	-	0.344967	0.325005	0.36515	0.360949	0.346039	-	-	-	-
	Jeonbuk	-	0.296764	0.292975	0.3374	0.330778	0.371373	-	-	-	-
	Jeonnam	-	0.268272	0.294265	0.261793	0.310284	0.30766	-	-	-	-
	Gyeongbuk	-	0.334521	0.354622	0.338566	0.293581	0.32006	-	-	-	-
	Gyeongnam	-	0.374041	0.383151	0.317146	0.38684	0.343759	-	-	-	-
	Jeju	-	0.354993	0.245372	0.386501	0.377293	0.589072	-	-	-	-
	Standard deviation	-	0.0412407	0.0572858	0.0615339	0.0807237	0.064492	-	-	-	-
	* Depression (symptom experience)
	Region	2008	2009	2010	2011	2012	2013	2014	2015	2016	2017
	Total	0.462233	0.495055	0.487834	0.508723	0.504964	0.509061	0.526886	0.524038	0.513657	0.521201
	Seoul	0.492781	0.50606	0.524429	0.527019	0.518341	0.528276	0.564511	0.565894	0.561553	0.57553
	Busan	0.455846	0.488506	0.515655	0.511916	0.502832	0.496496	0.495236	0.478498	0.488217	0.477349
	Daegu	0.443054	0.49248	0.481454	0.480016	0.538159	0.563488	0.498308	0.480046	0.510799	0.524977
	Incheon	0.449497	0.545793	0.495422	0.551504	0.49087	0.535815	0.541392	0.481602	0.521408	0.503058
	Gwangju	0.485389	0.514555	0.516801	0.55935	0.499294	0.542867	0.490749	0.528853	0.465738	0.570816
	Daejun	0.498639	0.480982	0.456005	0.445534	0.595795	0.483899	0.513946	0.537389	0.562319	0.616717
	Ulsan	0.404918	0.530593	0.522935	0.427916	0.46395	0.470927	0.599154	0.493612	0.490904	0.44467
	Sejong	-	-	-	-	0.706993	0.467024	0.493836	0.453974	0.525493	0.616502
	Gyeonggi	0.518246	0.538871	0.486816	0.546129	0.523889	0.522564	0.554947	0.552273	0.531556	0.530574
	Gangwon	0.474065	0.530248	0.480873	0.495374	0.431761	0.469802	0.504399	0.545724	0.479263	0.485193
	Chungbuk	0.405702	0.433187	0.444572	0.456679	0.506238	0.517997	0.495044	0.528498	0.505086	0.48914
	Chungnam	0.410982	0.422419	0.44626	0.456589	0.482947	0.456748	0.481835	0.494555	0.418918	0.49888
	Jeonbuk	0.301893	0.397098	0.409169	0.43781	0.431226	0.432179	0.439536	0.467129	0.443697	0.425996
	Jeonnam	0.349691	0.411062	0.362743	0.42759	0.412511	0.422452	0.4303	0.439115	0.416532	0.451741
	Gyeongbuk	0.420751	0.426324	0.454354	0.427697	0.452802	0.426701	0.47675	0.483274	0.457361	0.452464
	Gyeongnam	0.414138	0.435862	0.463697	0.442469	0.521572	0.514365	0.499752	0.513034	0.52519	0.501831
	Jeju	0.319071	0.388786	0.522703	0.456157	0.43646	0.582179	0.539669	0.459619	0.415023	0.498264
	Standard deviation	0.0616397	0.052804	0.0438859	0.0463041	0.0685476	0.0464105	0.0417316	0.0367826	0.0465017	0.0553161
	* General population
	Region	2008	2009	2010	2011	2012	2013	2014	2015	2016	2017
	Total	0.547939	0.559923	0.570225	0.584173	0.577453	0.586611	0.595195	0.597588	0.591885	0.593299
	Seoul	0.576881	0.577662	0.598315	0.613946	0.591066	0.607123	0.60346	0.61552	0.614513	0.609579
	Busan	0.574425	0.588745	0.596418	0.602029	0.604314	0.604938	0.609551	0.60902	0.603035	0.594475
	Daegu	0.549993	0.575467	0.554375	0.585499	0.587337	0.600825	0.59673	0.587382	0.575092	0.57597
	Incheon	0.555528	0.570986	0.591343	0.604979	0.590869	0.58373	0.618459	0.607668	0.609081	0.615547
	Gwangju	0.510823	0.551944	0.58595	0.585779	0.58474	0.581695	0.589238	0.602018	0.565712	0.592572
	Daejun	0.534938	0.533377	0.533595	0.5849	0.589096	0.586851	0.583291	0.591887	0.597144	0.596841
	Ulsan	0.611319	0.604469	0.604299	0.598643	0.612081	0.604461	0.631904	0.636035	0.630905	0.621954
	Sejong	-	-	-	-	0.586637	0.555735	0.551921	0.536379	0.589128	0.622393
	Gyeonggi	0.564273	0.578324	0.579642	0.596724	0.594471	0.60249	0.614289	0.616249	0.609643	0.612098
	Gangwon	0.56647	0.56129	0.574168	0.567788	0.571636	0.578359	0.581952	0.590743	0.573481	0.5849
	Chungbuk	0.520563	0.529937	0.538127	0.560157	0.571583	0.585508	0.570491	0.584529	0.580022	0.58918
	Chungnam	0.489629	0.51166	0.507365	0.541708	0.522602	0.530078	0.570324	0.565799	0.565262	0.576153
	Jeonbuk	0.477531	0.463222	0.480992	0.496059	0.482504	0.512186	0.521896	0.516944	0.514379	0.507415
	Jeonnam	0.469537	0.495236	0.480457	0.499136	0.49624	0.504154	0.522001	0.523594	0.517701	0.521984
	Gyeongbuk	0.506086	0.519133	0.53496	0.54034	0.530907	0.536312	0.549712	0.561086	0.542539	0.541682
	Gyeongnam	0.532786	0.563955	0.598544	0.579838	0.588072	0.604698	0.611919	0.606412	0.596273	0.600052
	Jeju	0.499561	0.526136	0.562408	0.598799	0.551236	0.582371	0.61131	0.550182	0.584317	0.590211
	Standard deviation	0.0389933	0.0367951	0.0400938	0.0350663	0.036906	0.0330094	0.0321074	0.0338354	0.0315254	0.0322442

## Sheet: High-risk drinking rate
	* Hypertension
	Region	2008	2009	2010	2011	2012	2013	2014	2015	2016	2017
	Total	0.231121	0.216499	0.200069	0.224432	0.203802	0.214728	0.223966	0.22241	0.223601	0.223179
	Seoul	0.242307	0.228559	0.204863	0.226496	0.199508	0.217955	0.212102	0.217954	0.196813	0.224874
	Busan	0.22129	0.236437	0.232928	0.219667	0.22417	0.223058	0.211384	0.221281	0.229993	0.235646
	Daegu	0.223383	0.212585	0.17012	0.192	0.194964	0.187165	0.199083	0.20523	0.195395	0.19564
	Incheon	0.281507	0.18942	0.223895	0.263555	0.235951	0.234484	0.259592	0.237636	0.266455	0.23767
	Gwangju	0.188098	0.207249	0.156991	0.256065	0.211903	0.244255	0.202898	0.180076	0.184587	0.160147
	Daejun	0.241732	0.214038	0.178577	0.208948	0.21576	0.234232	0.209971	0.208575	0.223907	0.210914
	Ulsan	0.226586	0.172694	0.170768	0.222588	0.2242	0.210662	0.262325	0.232474	0.199752	0.234478
	Sejong	-	-	-	-	0.235607	0.120749	0.214821	0.151112	0.204079	0.230524
	Gyeonggi	0.259029	0.229181	0.198148	0.233054	0.212469	0.218701	0.245892	0.231335	0.24243	0.235137
	Gangwon	0.236942	0.250392	0.233749	0.227308	0.209731	0.238099	0.219514	0.233072	0.245701	0.238633
	Chungbuk	0.209527	0.180915	0.210029	0.204679	0.175762	0.189803	0.245754	0.227358	0.239928	0.219447
	Chungnam	0.219096	0.250552	0.188181	0.205011	0.212613	0.202902	0.203144	0.242124	0.230102	0.228453
	Jeonbuk	0.191035	0.179354	0.195943	0.172774	0.170082	0.197554	0.200818	0.225346	0.196813	0.198257
	Jeonnam	0.139463	0.167136	0.120932	0.194179	0.136076	0.163877	0.187838	0.177817	0.175332	0.16554
	Gyeongbuk	0.193074	0.189034	0.18838	0.215012	0.1832	0.196837	0.199575	0.219135	0.229646	0.216479
	Gyeongnam	0.208414	0.183298	0.216956	0.235286	0.196349	0.219353	0.23431	0.224455	0.231843	0.231427
	Jeju	0.227128	0.252528	0.252103	0.308294	0.239014	0.262173	0.272432	0.229488	0.283071	0.205253
	Standard deviation	0.0317282	0.0286716	0.0319467	0.0311491	0.0261107	0.0322598	0.025024	0.0238019	0.0283542	0.0234616
	* Diabetes
	Region	2008	2009	2010	2011	2012	2013	2014	2015	2016	2017
	Total	0.252055	0.223289	0.207282	0.225947	0.203419	0.223948	0.217699	0.217055	0.20827	0.205882
	Seoul	0.274742	0.221613	0.198573	0.216104	0.194934	0.247132	0.20789	0.209261	0.178702	0.190904
	Busan	0.261588	0.242751	0.216291	0.185784	0.235593	0.216318	0.190881	0.203055	0.2063	0.219793
	Daegu	0.239788	0.186046	0.183465	0.204352	0.19121	0.19016	0.217068	0.17438	0.220045	0.157299
	Incheon	0.272002	0.24524	0.254105	0.204565	0.217551	0.263191	0.216243	0.247621	0.22145	0.244105
	Gwangju	0.32948	0.189869	0.218172	0.245255	0.181668	0.256838	0.244109	0.216249	0.162118	0.168727
	Daejun	0.283544	0.236678	0.140038	0.197275	0.223302	0.1666	0.203821	0.280443	0.141288	0.201485
	Ulsan	0.224224	0.16386	0.14932	0.280981	0.195206	0.216936	0.262595	0.196541	0.181181	0.227885
	Sejong	-	-	-	-	0.202857	0.172075	0.261209	0.204467	0.117775	0.181044
	Gyeonggi	0.268921	0.238348	0.214477	0.253228	0.205187	0.243088	0.228914	0.225028	0.222137	0.207864
	Gangwon	0.218655	0.270149	0.226715	0.227206	0.230324	0.239418	0.228099	0.25118	0.205503	0.257749
	Chungbuk	0.222062	0.20622	0.215796	0.213663	0.202131	0.201282	0.249086	0.217052	0.231263	0.229049
	Chungnam	0.207312	0.263787	0.212676	0.217293	0.190458	0.170192	0.214704	0.245057	0.194207	0.238734
	Jeonbuk	0.163498	0.207903	0.225789	0.251108	0.160808	0.18325	0.22557	0.174987	0.196411	0.17712
	Jeonnam	0.18125	0.149671	0.161069	0.210567	0.154793	0.191283	0.170209	0.17995	0.233218	0.150998
	Gyeongbuk	0.241068	0.232443	0.177807	0.216365	0.202345	0.228345	0.19907	0.246006	0.212001	0.218215
	Gyeongnam	0.234251	0.170992	0.234689	0.23453	0.220647	0.188734	0.24745	0.183017	0.251599	0.20324
	Jeju	0.217416	0.302986	0.269802	0.336865	0.296045	0.170332	0.194159	0.240114	0.337284	0.258807
	Standard deviation	0.0399347	0.0404235	0.0348532	0.036047	0.0308926	0.0320317	0.0251432	0.0299962	0.046597	0.0323485
	* Dyslipidemia (including hyperlipidemia)
	Region	2008	2009	2010	2011	2012	2013	2014	2015	2016	2017
	Total	-	-	-	0.208479	0.198628	0.199191	0.198365	0.199542	0.193792	0.186419
	Seoul	-	-	-	0.197276	0.199042	0.181437	0.182684	0.184442	0.170658	0.169026
	Busan	-	-	-	0.216585	0.197636	0.198517	0.16632	0.163612	0.165122	0.173109
	Daegu	-	-	-	0.135649	0.191364	0.192319	0.1826	0.172363	0.190397	0.184241
	Incheon	-	-	-	0.25013	0.221975	0.185207	0.216646	0.219913	0.219961	0.193118
	Gwangju	-	-	-	0.237683	0.244127	0.2023	0.186979	0.225859	0.168668	0.145195
	Daejun	-	-	-	0.210471	0.178107	0.155923	0.163717	0.226404	0.176205	0.192653
	Ulsan	-	-	-	0.211911	0.211916	0.258487	0.206731	0.191221	0.182515	0.22435
	Sejong	-	-	-	-	0.256385	0.220794	0.208217	0.146837	0.121989	0.128317
	Gyeonggi	-	-	-	0.214953	0.196616	0.208363	0.208307	0.200988	0.201661	0.199925
	Gangwon	-	-	-	0.268049	0.224505	0.244573	0.204158	0.224137	0.225511	0.183216
	Chungbuk	-	-	-	0.226182	0.185587	0.174001	0.24024	0.234178	0.215436	0.217803
	Chungnam	-	-	-	0.202473	0.198802	0.235243	0.217074	0.210318	0.204161	0.20536
	Jeonbuk	-	-	-	0.146011	0.19601	0.163432	0.194745	0.212228	0.169341	0.17268
	Jeonnam	-	-	-	0.232811	0.15413	0.208059	0.214713	0.212899	0.206314	0.170287
	Gyeongbuk	-	-	-	0.209835	0.178988	0.20769	0.202236	0.219238	0.215042	0.191672
	Gyeongnam	-	-	-	0.214112	0.197846	0.226992	0.21139	0.204464	0.232025	0.187875
	Jeju	-	-	-	0.221039	0.23835	0.266328	0.250716	0.172119	0.230372	0.171525
	Standard deviation	-	-	-	0.0321289	0.0253207	0.0307437	0.0222159	0.0246307	0.0286222	0.023171
	* Stroke
	Region	2008	2009	2010	2011	2012	2013	2014	2015	2016	2017
	Total	0.121062	0.136121	0.117	0.127488	0.0957569	0.152137	0.156461	-	0.117196	-
	Seoul	0.089943	0.0624954	0.149137	0.112216	0.0787273	0.156354	0.153661	-	0.142715	-
	Busan	0.158861	0.26356	0.0936473	0.121709	0.131685	0.199664	0.191924	-	0.158975	-
	Daegu	0.0722701	0.186964	0.13617	0.114039	0.107247	0.202571	0.202609	-	0.0878517	-
	Incheon	0.152402	0.0814305	0.143903	0.111957	0.11322	0.15364	0.133785	-	0.122309	-
	Gwangju	0.0976635	0.0242022	0.137095	0.240754	0.115292	0.397667	0.194765	-	0.054877	-
	Daejun	0.0881703	0.065585	0.0933704	0.0982905	0.18299	0.198178	0.189097	-	0.0809819	-
	Ulsan	0.0497452	0.0473993	0	0.155906	0.0472844	0.0906314	0.364548	-	0.200608	-
	Sejong	-	-	-	-	0.219229	1	0	-	0.163034	-
	Gyeonggi	0.157897	0.188865	0.0859355	0.152905	0.0773509	0.131091	0.144809	-	0.0912644	-
	Gangwon	0.158591	0.0764468	0.157575	0.137184	0.154569	0.165679	0.125926	-	0.182111	-
	Chungbuk	0.0177149	0.183614	0.0918316	0.137765	0.165097	0.205839	0.147487	-	0.215	-
	Chungnam	0.0534476	0.117258	0.17799	0.114423	0.0714778	0.151039	0.159028	-	0.0710888	-
	Jeonbuk	0.0187079	0.113506	0.0935068	0.0780968	0.0852232	0.110099	0.172908	-	0.024044	-
	Jeonnam	0.0857381	0.0705596	0.0922773	0.129293	0.0930804	0.0422522	0.0529294	-	0.0349472	-
	Gyeongbuk	0.116061	0.166066	0.121515	0.0866597	0.0658147	0.082808	0.140844	-	0.159895	-
	Gyeongnam	0.281886	0.173718	0.0796239	0.179677	0.0652911	0.11981	0.161432	-	0.136403	-
	Jeju	0.101657	0.0798039	0.0519041	0.138111	0.222617	0.144731	0.129284	-	0.19791	-
	Standard deviation	0.0638358	0.0648845	0.0429184	0.0377981	0.0527471	0.211622	0.0716905	-	0.0580574	-
	* Myocardial infarction
	Region	2008	2009	2010	2011	2012	2013	2014	2015	2016	2017
	Total	0.163818	0.190516	0.13733	0.179017	0.154928	0.152791	-	-	-	-
	Seoul	0.171879	0.195794	0.141325	0.163718	0.141954	0.178912	-	-	-	-
	Busan	0.148512	0.156471	0.27119	0.177966	0.204166	0.148879	-	-	-	-
	Daegu	0.218323	0.210478	0.0279333	0.0902869	0.118242	0.0787603	-	-	-	-
	Incheon	0.356375	0.136738	0.0379375	0.0625172	0.276147	0.118264	-	-	-	-
	Gwangju	0.132665	0.214172	0.279721	0.227151	0.0801671	0	-	-	-	-
	Daejun	0.194023	0.0894849	0.225938	0.157443	0	0.173028	-	-	-	-
	Ulsan	0.41058	0.180376	0.227642	0.151469	0.184923	0.248224	-	-	-	-
	Sejong	-	-	-	-	0.335003	0	-	-	-	-
	Gyeonggi	0.0946862	0.247736	0.119405	0.252491	0.162083	0.126355	-	-	-	-
	Gangwon	0.133003	0.166442	0.115806	0.159029	0.292733	0.215759	-	-	-	-
	Chungbuk	0.171235	0.271417	0.0667052	0.132259	0.136028	0.1431	-	-	-	-
	Chungnam	0.0623607	0.152744	0.0995524	0.139517	0.185006	0.146299	-	-	-	-
	Jeonbuk	0.16948	0.111691	0.214048	0.110981	0.0345398	0.116792	-	-	-	-
	Jeonnam	0.148761	0.072415	0.107793	0.191061	0.0981148	0.159018	-	-	-	-
	Gyeongbuk	0.114964	0.205231	0.193317	0.17284	0.100289	0.17502	-	-	-	-
	Gyeongnam	0.171153	0.17284	0.0437789	0.255006	0.158381	0.199412	-	-	-	-
	Jeju	0.214904	0.352497	0.193216	0.0813878	0.342208	0.271842	-	-	-	-
	Standard deviation	0.0864218	0.0677156	0.0803781	0.0548396	0.0955017	0.0711344	-	-	-	-
	* Angina
	Region	2008	2009	2010	2011	2012	2013	2014	2015	2016	2017
	Total	0.167786	0.148404	0.109223	0.148888	0.141787	0.125315	-	-	-	-
	Seoul	0.176363	0.151322	0.0893401	0.135384	0.166541	0.12926	-	-	-	-
	Busan	0.172913	0.186318	0.136184	0.178573	0.192529	0.0948764	-	-	-	-
	Daegu	0.037556	0.155625	0.0652526	0.0828382	0.0691538	0.0506979	-	-	-	-
	Incheon	0.250711	0.136449	0.146522	0.0791633	0.129902	0.0632892	-	-	-	-
	Gwangju	0	0.0669132	0.204711	0.0907008	0.240043	0.0994259	-	-	-	-
	Daejun	0.2611	0.0985001	0.113539	0.123581	0.0994144	0.108942	-	-	-	-
	Ulsan	0.350433	0.086403	0.132132	0.202485	0.0708261	0.227659	-	-	-	-
	Sejong	-	-	-	-	0.272232	0.194029	-	-	-	-
	Gyeonggi	0.183078	0.156548	0.131649	0.171371	0.12136	0.147124	-	-	-	-
	Gangwon	0.159043	0.206784	0.1365	0.17945	0.232385	0.166831	-	-	-	-
	Chungbuk	0.107986	0.112255	0.0902405	0.161839	0.0727896	0.0821992	-	-	-	-
	Chungnam	0.1552	0.264698	0.0262257	0.17087	0.0551708	0.10271	-	-	-	-
	Jeonbuk	0.21907	0.116151	0.0704984	0.202908	0.13995	0.109483	-	-	-	-
	Jeonnam	0.146433	0.0414545	0.124443	0.133744	0.133523	0.122895	-	-	-	-
	Gyeongbuk	0.143967	0.111787	0.0668933	0.14762	0.0688758	0.118801	-	-	-	-
	Gyeongnam	0.164557	0.158842	0.117152	0.135335	0.153501	0.193845	-	-	-	-
	Jeju	0.129619	0.0961296	0.0450669	0.256622	0.20901	0.372015	-	-	-	-
	Standard deviation	0.0803428	0.0539196	0.0434107	0.0460475	0.0655394	0.0740986	-	-	-	-
	* Myocardial infarction or angina
	Region	2008	2009	2010	2011	2012	2013	2014	2015	2016	2017
	Total	-	-	-	-	-	-	0.156263	-	0.138448	-
	Seoul	-	-	-	-	-	-	0.140875	-	0.1282	-
	Busan	-	-	-	-	-	-	0.11713	-	0.172936	-
	Daegu	-	-	-	-	-	-	0.127817	-	0.097168	-
	Incheon	-	-	-	-	-	-	0.151816	-	0.147222	-
	Gwangju	-	-	-	-	-	-	0.130947	-	0.0400167	-
	Daejun	-	-	-	-	-	-	0.161867	-	0.107746	-
	Ulsan	-	-	-	-	-	-	0.0928685	-	0.184958	-
	Sejong	-	-	-	-	-	-	0.101779	-	0.260823	-
	Gyeonggi	-	-	-	-	-	-	0.193773	-	0.134624	-
	Gangwon	-	-	-	-	-	-	0.180053	-	0.168591	-
	Chungbuk	-	-	-	-	-	-	0.186882	-	0.146244	-
	Chungnam	-	-	-	-	-	-	0.138607	-	0.110626	-
	Jeonbuk	-	-	-	-	-	-	0.182285	-	0.0593212	-
	Jeonnam	-	-	-	-	-	-	0.149795	-	0.180998	-
	Gyeongbuk	-	-	-	-	-	-	0.154391	-	0.156601	-
	Gyeongnam	-	-	-	-	-	-	0.168038	-	0.191051	-
	Jeju	-	-	-	-	-	-	0.108796	-	0.100896	-
	Standard deviation	-	-	-	-	-	-	0.0297155	-	0.051516	-
	* Osteoarthritis
	Region	2008	2009	2010	2011	2012	2013	2014	2015	2016	2017
	Total	0.109256	0.0915201	0.0809733	0.0836636	0.0719245	0.0914821	0.0914213	0.0919137	0.0904495	0.0968513
	Seoul	0.122177	0.0832257	0.0754387	0.0709204	0.0685503	0.0843913	0.0847003	0.0912297	0.0922422	0.0923615
	Busan	0.121105	0.0957123	0.100152	0.0854062	0.0874007	0.106932	0.104956	0.0948999	0.0844697	0.0904473
	Daegu	0.113743	0.113147	0.10345	0.0491591	0.0587969	0.0604901	0.0784526	0.10321	0.0780475	0.111176
	Incheon	0.149529	0.114338	0.081177	0.0922774	0.0889909	0.119744	0.0869189	0.104508	0.102369	0.112018
	Gwangju	0.107313	0.130482	0.0509209	0.111545	0.0814711	0.0783091	0.118268	0.0923291	0.073922	0.0483243
	Daejun	0.098875	0.0553116	0.0922995	0.055214	0.0793613	0.11162	0.113278	0.0948191	0.0632899	0.104858
	Ulsan	0.109012	0.075909	0.0479529	0.0818113	0.118537	0.0621025	0.147889	0.0892587	0.0915626	0.102772
	Sejong	-	-	-	-	0.111936	0.145199	0.0630784	0.0177173	0.0287753	0.0190836
	Gyeonggi	0.122523	0.0916078	0.0835216	0.07922	0.0785735	0.0993512	0.100802	0.0928297	0.10128	0.104623
	Gangwon	0.108461	0.114426	0.081003	0.0933221	0.0835975	0.0988443	0.0821664	0.102141	0.124294	0.0964194
	Chungbuk	0.0923874	0.0840211	0.088795	0.123707	0.0657715	0.0853128	0.0993472	0.0996422	0.0759444	0.112584
	Chungnam	0.082467	0.120114	0.0778538	0.0890221	0.0641847	0.0884172	0.106924	0.0769304	0.0951359	0.104651
	Jeonbuk	0.0775963	0.0793726	0.0920311	0.0902403	0.0548087	0.0962683	0.0783594	0.098228	0.072686	0.100989
	Jeonnam	0.0739549	0.0691132	0.0547349	0.0929846	0.0464409	0.0849879	0.0848532	0.0791743	0.074261	0.0565155
	Gyeongbuk	0.100602	0.0919097	0.074581	0.0904256	0.0689252	0.0879669	0.0673346	0.0802799	0.0949901	0.0838602
	Gyeongnam	0.0935243	0.0701745	0.081052	0.0998336	0.0618752	0.073768	0.0755363	0.0926925	0.0808558	0.109876
	Jeju	0.237411	0.105996	0.0917527	0.0985852	0.0738054	0.14284	0.118685	0.0763018	0.106614	0.0907512
	Standard deviation	0.0370845	0.0206249	0.0159094	0.0179871	0.0183015	0.0233711	0.0212694	0.0194998	0.0204013	0.025173
	* Osteoporosis
	Region	2008	2009	2010	2011	2012	2013	2014	2015	2016	2017
	Total	0.0492125	0.0390791	0.0367237	0.0404894	0.0287217	0.0385656	-	-	0.0398624	-
	Seoul	0.0600119	0.0464895	0.0405988	0.0369013	0.0373643	0.0335237	-	-	0.0409157	-
	Busan	0.0457829	0.0642724	0.0511994	0.0448441	0.0222867	0.0240699	-	-	0.0433306	-
	Daegu	0.0108385	0.0181993	0	0.0200896	0.0181823	0.0062482	-	-	0.0464415	-
	Incheon	0.0599944	0.0239647	0.023759	0.0422695	0.0447674	0.0814427	-	-	0.0591415	-
	Gwangju	0.0557368	0.0970731	0.0079068	0.062654	0.0234682	0.0672136	-	-	0.0263222	-
	Daejun	0.153947	0.070081	0.0347982	0.0210489	0.0178387	0.0998615	-	-	0.0937647	-
	Ulsan	0.065379	0.0102991	0.0099324	0.0479168	0	0.0718421	-	-	0.030652	-
	Sejong	-	-	-	-	0.0425703	0	-	-	0.0596237	-
	Gyeonggi	0.0489637	0.0397169	0.0421075	0.0428493	0.0229175	0.043139	-	-	0.0386125	-
	Gangwon	0.054072	0.0475347	0.0745738	0.0382662	0.037216	0.0466508	-	-	0.032464	-
	Chungbuk	0.0290113	0.053747	0.0239859	0.0575626	0.0328342	0.0362147	-	-	0.0271831	-
	Chungnam	0.0193674	0.0522512	0.0518685	0.045996	0.0670891	0.0381138	-	-	0.032375	-
	Jeonbuk	0.0235933	0.0161988	0.0298875	0.0496015	0.0069647	0.049279	-	-	0.0413244	-
	Jeonnam	0.0527296	0.0098099	0.0285022	0.0535121	0.0227904	0.0349693	-	-	0.0249738	-
	Gyeongbuk	0.0369406	0.0287799	0.0343839	0.0329489	0.0297237	0.0292993	-	-	0.0421512	-
	Gyeongnam	0.0432499	0.0143473	0.0212223	0.0366275	0.0230551	0.0171031	-	-	0.0310301	-
	Jeju	0	0.0272111	0.0906047	0.0051765	0.0149769	0.0119147	-	-	0.0477773	-
	Standard deviation	0.0331137	0.0239849	0.0228863	0.0143044	0.0152242	0.0262324	-	-	0.0163497	-
	* Asthma
	Region	2008	2009	2010	2011	2012	2013	2014	2015	2016	2017
	Total	0.179604	0.175825	0.129464	0.164591	0.152341	0.146839	-	0.186109	-	-
	Seoul	0.144383	0.161715	0.129848	0.159747	0.156636	0.160094	-	0.171316	-	-
	Busan	0.233943	0.1651	0.178143	0.128441	0.186521	0.134848	-	0.169709	-	-
	Daegu	0.138225	0.146377	0.125266	0.148268	0.141986	0.0806547	-	0.196633	-	-
	Incheon	0.2749	0.12384	0.0610155	0.129741	0.156469	0.0814252	-	0.229311	-	-
	Gwangju	0.086827	0.304544	0.143047	0.119079	0.135015	0.0975021	-	0.0979447	-	-
	Daejun	0.301172	0.26989	0.142717	0.172643	0.180508	0.205017	-	0.214307	-	-
	Ulsan	0.165265	0.112639	0.238466	0.0819601	0.0967789	0.12091	-	0.185446	-	-
	Sejong	-	-	-	-	0.256567	0.0831694	-	0	-	-
	Gyeonggi	0.17585	0.176882	0.0996367	0.203433	0.148453	0.161876	-	0.197892	-	-
	Gangwon	0.205723	0.225662	0.132534	0.241252	0.174226	0.152778	-	0.138197	-	-
	Chungbuk	0.217605	0.224132	0.244371	0.234522	0.153324	0.188014	-	0.134803	-	-
	Chungnam	0.138938	0.267773	0.145139	0.163939	0.115281	0.102283	-	0.250191	-	-
	Jeonbuk	0.23219	0.125644	0.111121	0.0703943	0.160039	0.157	-	0.176106	-	-
	Jeonnam	0.111158	0.11704	0.0884186	0.172177	0.128126	0.165503	-	0.209799	-	-
	Gyeongbuk	0.189154	0.224911	0.144278	0.0944218	0.163409	0.152112	-	0.169625	-	-
	Gyeongnam	0.229623	0.122048	0.124112	0.184194	0.144141	0.122629	-	0.168269	-	-
	Jeju	0.292087	0.205825	0.157005	0.215352	0.123574	0.182693	-	0.328084	-	-
	Standard deviation	0.0617393	0.0598016	0.0464242	0.0500649	0.0341553	0.0380432	-	0.0665831	-	-
	* Allergic rhinitis
	Region	2008	2009	2010	2011	2012	2013	2014	2015	2016	2017
	Total	0.179363	0.153442	0.13433	0.160022	0.147036	0.155818	-	0.166623	-	-
	Seoul	0.190982	0.162664	0.127665	0.153365	0.140234	0.146198	-	0.152559	-	-
	Busan	0.179453	0.162193	0.159837	0.167179	0.176518	0.185946	-	0.171817	-	-
	Daegu	0.123832	0.139529	0.152405	0.110983	0.117996	0.140282	-	0.146493	-	-
	Incheon	0.211885	0.135014	0.125678	0.175182	0.162634	0.140683	-	0.165843	-	-
	Gwangju	0.175322	0.120939	0.111106	0.148911	0.137755	0.154707	-	0.141551	-	-
	Daejun	0.179782	0.15325	0.12872	0.185379	0.174299	0.158615	-	0.164654	-	-
	Ulsan	0.108674	0.145345	0.115366	0.156468	0.176322	0.143116	-	0.140201	-	-
	Sejong	-	-	-	-	0.219412	0.0814434	-	0.0812977	-	-
	Gyeonggi	0.187289	0.151934	0.128561	0.158503	0.142958	0.157648	-	0.164835	-	-
	Gangwon	0.242114	0.183847	0.170519	0.180812	0.167485	0.200378	-	0.221285	-	-
	Chungbuk	0.229097	0.178975	0.182094	0.192474	0.159568	0.175351	-	0.190683	-	-
	Chungnam	0.165185	0.175431	0.101068	0.192531	0.139375	0.143098	-	0.183728	-	-
	Jeonbuk	0.116572	0.118419	0.12751	0.149474	0.13146	0.186185	-	0.164642	-	-
	Jeonnam	0.193883	0.145793	0.114769	0.150243	0.135951	0.144618	-	0.187588	-	-
	Gyeongbuk	0.101589	0.135422	0.114204	0.136631	0.116647	0.149272	-	0.177704	-	-
	Gyeongnam	0.182076	0.147754	0.178534	0.174248	0.160185	0.167511	-	0.202043	-	-
	Jeju	0.304316	0.200539	0.161339	0.241913	0.190157	0.153156	-	0.196242	-	-
	Standard deviation	0.0510873	0.0219931	0.0251594	0.0284523	0.0261897	0.0253394	-	0.0304658	-	-
	* Atopic dermatitis
	Region	2008	2009	2010	2011	2012	2013	2014	2015	2016	2017
	Total	0.179647	0.161482	0.145233	0.175143	0.163572	0.157927	-	0.181737	-	-
	Seoul	0.183458	0.163896	0.137428	0.146426	0.165125	0.142532	-	0.154444	-	-
	Busan	0.26023	0.153067	0.236552	0.244802	0.129061	0.209191	-	0.213797	-	-
	Daegu	0.199792	0.22717	0.171902	0.0580229	0.13957	0.11692	-	0.185645	-	-
	Incheon	0.123595	0.214051	0.117616	0.232176	0.219773	0.136221	-	0.179704	-	-
	Gwangju	0.0792364	0.0912345	0.0602943	0.107142	0.0890362	0.10506	-	0.133641	-	-
	Daejun	0.103693	0.162266	0.124744	0.250924	0.256046	0.201108	-	0.156408	-	-
	Ulsan	0.244994	0.0588562	0.134075	0.100582	0.212002	0.177166	-	0.131581	-	-
	Sejong	-	-	-	-	0.151218	0.234125	-	0.158164	-	-
	Gyeonggi	0.193329	0.145592	0.139654	0.194982	0.150347	0.154323	-	0.212673	-	-
	Gangwon	0.211128	0.181839	0.182661	0.262342	0.174656	0.177604	-	0.199612	-	-
	Chungbuk	0.18398	0.165605	0.207453	0.149834	0.129119	0.175263	-	0.147662	-	-
	Chungnam	0.211205	0.232898	0.151056	0.161052	0.105747	0.181766	-	0.178535	-	-
	Jeonbuk	0.150023	0.138257	0.0990666	0.146758	0.222871	0.255005	-	0.194903	-	-
	Jeonnam	0.122988	0.0827594	0.148747	0.20293	0.138408	0.207621	-	0.144066	-	-
	Gyeongbuk	0.173898	0.165839	0.135815	0.134482	0.148761	0.172434	-	0.201115	-	-
	Gyeongnam	0.138817	0.185023	0.150146	0.186687	0.204419	0.185936	-	0.203104	-	-
	Jeju	0.350438	0.112502	0.247068	0.246943	0.201052	0.0756525	-	0.265336	-	-
	Standard deviation	0.0647786	0.0484078	0.0465981	0.0591056	0.0444751	0.0447302	-	0.033983	-	-
	* Cataract
	Region	2008	2009	2010	2011	2012	2013	2014	2015	2016	2017
	Total	0.142099	0.140855	0.110832	0.137149	0.116467	0.11781	-	-	-	0.119468
	Seoul	0.149667	0.142268	0.104166	0.147187	0.120083	0.0973546	-	-	-	0.103037
	Busan	0.152134	0.144189	0.138354	0.115914	0.110484	0.134039	-	-	-	0.163392
	Daegu	0.164669	0.0991704	0.130906	0.132399	0.123097	0.0951749	-	-	-	0.0938068
	Incheon	0.174487	0.181219	0.0874832	0.125068	0.148455	0.165581	-	-	-	0.16818
	Gwangju	0.144463	0.113656	0.0964011	0.129363	0.0518504	0.125361	-	-	-	0.0786826
	Daejun	0.154675	0.158948	0.14247	0.164053	0.129792	0.115393	-	-	-	0.121711
	Ulsan	0.126943	0.111899	0.0935072	0.177717	0.134298	0.0919183	-	-	-	0.165469
	Sejong	-	-	-	-	0.253965	0.125198	-	-	-	0.063073
	Gyeonggi	0.13975	0.16946	0.111389	0.152689	0.113625	0.135168	-	-	-	0.124087
	Gangwon	0.124705	0.163349	0.130148	0.142111	0.118737	0.139961	-	-	-	0.125381
	Chungbuk	0.109827	0.158692	0.127014	0.122612	0.137866	0.09504	-	-	-	0.131827
	Chungnam	0.147948	0.14188	0.112491	0.0890068	0.0810871	0.10709	-	-	-	0.113837
	Jeonbuk	0.123147	0.064968	0.0939916	0.145729	0.151153	0.0913437	-	-	-	0.0974987
	Jeonnam	0.116985	0.0695852	0.0576988	0.129327	0.0762301	0.0977499	-	-	-	0.105843
	Gyeongbuk	0.104282	0.14288	0.0829937	0.11802	0.112663	0.118619	-	-	-	0.0887339
	Gyeongnam	0.173418	0.123593	0.140065	0.137311	0.123736	0.13536	-	-	-	0.130899
	Jeju	0.0563443	0.17963	0.141962	0.123532	0.137677	0.116861	-	-	-	0.106105
	Standard deviation	0.0290846	0.0345635	0.0244748	0.0201963	0.0410086	0.0204197	-	-	-	0.0289248
	* Depression (physician diagnosis)
	Region	2008	2009	2010	2011	2012	2013	2014	2015	2016	2017
	Total	-	0.137418	0.129488	0.142969	0.138182	0.159001	-	-	-	-
	Seoul	-	0.133245	0.124934	0.149084	0.116906	0.170585	-	-	-	-
	Busan	-	0.114223	0.171736	0.152156	0.169271	0.147634	-	-	-	-
	Daegu	-	0.178557	0.0927945	0.0967132	0.113613	0.152538	-	-	-	-
	Incheon	-	0.0916327	0.104069	0.199286	0.164228	0.171368	-	-	-	-
	Gwangju	-	0.102516	0.100676	0.0142786	0.0940939	0.116285	-	-	-	-
	Daejun	-	0.231111	0.0825871	0.195165	0.338011	0.12315	-	-	-	-
	Ulsan	-	0.0913559	0.0809552	0.0646385	0.201112	0.263164	-	-	-	-
	Sejong	-	-	-	-	0.0593242	0.122329	-	-	-	-
	Gyeonggi	-	0.161356	0.141359	0.145221	0.140866	0.155408	-	-	-	-
	Gangwon	-	0.162768	0.146898	0.13151	0.0905651	0.210676	-	-	-	-
	Chungbuk	-	0.117353	0.200529	0.13618	0.154592	0.0998691	-	-	-	-
	Chungnam	-	0.188453	0.186184	0.138345	0.160845	0.190137	-	-	-	-
	Jeonbuk	-	0.128129	0.0647993	0.15531	0.112762	0.187314	-	-	-	-
	Jeonnam	-	0.0815037	0.0665351	0.132024	0.0975367	0.120364	-	-	-	-
	Gyeongbuk	-	0.0804329	0.125442	0.117523	0.067675	0.126981	-	-	-	-
	Gyeongnam	-	0.0837651	0.157637	0.136794	0.16668	0.129403	-	-	-	-
	Jeju	-	0.298451	0.211157	0.203381	0.176647	0.289186	-	-	-	-
	Standard deviation	-	0.059071	0.0457605	0.0466502	0.0628051	0.050734	-	-	-	-
	* Depression (symptom experience)
	Region	2008	2009	2010	2011	2012	2013	2014	2015	2016	2017
	Total	0.214867	0.195996	0.162522	0.197337	0.17835	0.185242	0.195864	0.196916	0.186538	0.1998
	Seoul	0.225618	0.19543	0.156727	0.201361	0.167622	0.169613	0.186914	0.191317	0.175583	0.166947
	Busan	0.215366	0.208666	0.187086	0.19627	0.194988	0.2233	0.196647	0.195405	0.181666	0.177416
	Daegu	0.187803	0.195417	0.180056	0.140388	0.203833	0.17075	0.182265	0.171855	0.186574	0.193707
	Incheon	0.2146	0.188168	0.135247	0.202489	0.2435	0.199778	0.220468	0.187763	0.186982	0.227448
	Gwangju	0.194549	0.197701	0.138618	0.215416	0.111203	0.16774	0.186653	0.194871	0.211421	0.236712
	Daejun	0.221752	0.218658	0.173635	0.193892	0.259739	0.188807	0.185861	0.232619	0.187623	0.211081
	Ulsan	0.188553	0.188756	0.121498	0.0953121	0.144104	0.168835	0.219789	0.165258	0.142127	0.181773
	Sejong	-	-	-	-	0.288474	0.203005	0.124856	0.15752	0.150031	0.188487
	Gyeonggi	0.209417	0.20149	0.16044	0.212341	0.17167	0.197494	0.200495	0.204339	0.181794	0.214843
	Gangwon	0.271158	0.232755	0.161279	0.190916	0.177559	0.193257	0.199339	0.230891	0.2339	0.205251
	Chungbuk	0.252602	0.174076	0.203047	0.256024	0.202484	0.159727	0.241066	0.190777	0.229846	0.208384
	Chungnam	0.228843	0.202619	0.160143	0.189319	0.185963	0.150291	0.168032	0.1898	0.162651	0.23382
	Jeonbuk	0.171115	0.159544	0.145673	0.226497	0.127171	0.160849	0.199771	0.283478	0.187136	0.159395
	Jeonnam	0.180799	0.204855	0.106907	0.170852	0.163799	0.165607	0.208898	0.158601	0.213875	0.190461
	Gyeongbuk	0.195588	0.160377	0.166049	0.139967	0.150223	0.174293	0.182009	0.194281	0.189941	0.209606
	Gyeongnam	0.235459	0.171228	0.244269	0.165736	0.180946	0.222439	0.185109	0.199353	0.2146	0.22305
	Jeju	0.152371	0.221088	0.162437	0.24241	0.23191	0.258803	0.207898	0.189345	0.262664	0.250087
	Standard deviation	0.0296796	0.0203141	0.0314161	0.0394185	0.0455261	0.0276149	0.0243704	0.0296072	0.0299248	0.024644
	* General population
	Region	2008	2009	2010	2011	2012	2013	2014	2015	2016	2017
	Total	0.201132	0.176012	0.15891	0.189803	0.169609	0.185774	0.187938	0.18852	0.18479	0.186517
	Seoul	0.202618	0.170699	0.157338	0.181737	0.164005	0.175218	0.168709	0.177265	0.161296	0.171519
	Busan	0.186084	0.181256	0.171795	0.196709	0.184527	0.200126	0.186343	0.191834	0.186135	0.186148
	Daegu	0.179552	0.17073	0.148556	0.16641	0.153625	0.154824	0.164117	0.168296	0.1614	0.158845
	Incheon	0.228747	0.169099	0.167083	0.214801	0.193628	0.193098	0.204468	0.189625	0.205517	0.207054
	Gwangju	0.173103	0.135432	0.128388	0.175992	0.146657	0.173496	0.164684	0.166971	0.17361	0.156849
	Daejun	0.205976	0.170391	0.144706	0.181148	0.174453	0.181503	0.175253	0.183622	0.170579	0.159292
	Ulsan	0.200705	0.155625	0.135212	0.184843	0.172956	0.168144	0.190223	0.190861	0.193944	0.20665
	Sejong	-	-	-	-	0.215758	0.179822	0.179932	0.153435	0.161449	0.162518
	Gyeonggi	0.21849	0.187802	0.156876	0.18838	0.167582	0.188498	0.193747	0.187799	0.187998	0.190215
	Gangwon	0.249327	0.222325	0.195525	0.221287	0.201485	0.222194	0.213234	0.228116	0.21709	0.225255
	Chungbuk	0.206818	0.192202	0.182109	0.2069	0.171309	0.196428	0.224197	0.202309	0.217031	0.210753
	Chungnam	0.20208	0.209815	0.148376	0.203555	0.161896	0.184661	0.193766	0.202746	0.200998	0.207212
	Jeonbuk	0.140328	0.135292	0.141978	0.176788	0.148119	0.177496	0.171319	0.192521	0.176273	0.160455
	Jeonnam	0.166638	0.151473	0.117672	0.183016	0.142146	0.176841	0.193746	0.185371	0.187291	0.190739
	Gyeongbuk	0.187341	0.171802	0.151001	0.19125	0.161547	0.189325	0.194927	0.195271	0.194773	0.19845
	Gyeongnam	0.192054	0.163772	0.193034	0.191078	0.188953	0.205935	0.212141	0.210074	0.202943	0.200879
	Jeju	0.195721	0.214335	0.191204	0.250033	0.205895	0.211397	0.217429	0.199804	0.227709	0.187488
	Standard deviation	0.024637	0.0247472	0.0227492	0.0202287	0.0210747	0.0162564	0.0182511	0.0169294	0.0199914	0.0211256

## Sheet: Walking rate
	* Hypertension
	Region	2008	2009	2010	2011	2012	2013	2014	2015	2016	2017
	Total	0.503231	0.510801	0.444688	0.446211	0.43435	0.43237	0.411542	0.426498	0.408728	0.428738
	Seoul	0.547587	0.588071	0.543711	0.531054	0.514892	0.536804	0.530634	0.539939	0.512718	0.575661
	Busan	0.505317	0.481593	0.377898	0.439054	0.463188	0.428103	0.441308	0.441077	0.435168	0.49497
	Daegu	0.467564	0.51265	0.461692	0.472152	0.443699	0.451315	0.407792	0.452057	0.362427	0.418651
	Incheon	0.447019	0.520585	0.493574	0.506192	0.447106	0.507086	0.466786	0.461676	0.448719	0.444446
	Gwangju	0.482034	0.498925	0.424426	0.441299	0.431335	0.385892	0.348762	0.46411	0.394427	0.467237
	Daejun	0.474807	0.440386	0.456616	0.426055	0.455518	0.531457	0.454647	0.525586	0.500055	0.452316
	Ulsan	0.482042	0.50834	0.511671	0.473752	0.438473	0.491762	0.409124	0.444293	0.370957	0.408917
	Sejong	-	-	-	-	0.399924	0.461064	0.341699	0.281463	0.331714	0.383986
	Gyeonggi	0.49297	0.496617	0.416818	0.439111	0.439652	0.421374	0.407455	0.396927	0.411799	0.41831
	Gangwon	0.484424	0.44232	0.377128	0.375376	0.308231	0.337902	0.319193	0.323532	0.329395	0.33672
	Chungbuk	0.453392	0.557817	0.385641	0.40319	0.388319	0.337647	0.353607	0.406531	0.37191	0.377616
	Chungnam	0.449759	0.485442	0.439883	0.389856	0.409131	0.374015	0.343742	0.40087	0.370611	0.311184
	Jeonbuk	0.470606	0.461979	0.420102	0.400409	0.390264	0.342875	0.336371	0.367835	0.319613	0.327239
	Jeonnam	0.569971	0.617031	0.533817	0.495005	0.451036	0.389574	0.405071	0.39485	0.33561	0.338666
	Gyeongbuk	0.57593	0.387237	0.362787	0.331317	0.325375	0.347479	0.303963	0.323397	0.332816	0.325236
	Gyeongnam	0.504779	0.516304	0.347961	0.371807	0.356304	0.364908	0.284582	0.343488	0.322995	0.356548
	Jeju	0.306375	0.324054	0.373736	0.313429	0.318482	0.330431	0.294382	0.299541	0.382427	0.295014
	Standard deviation	0.0595742	0.069405	0.0604221	0.0598079	0.055576	0.0691327	0.066774	0.0727641	0.0583065	0.0730921
	* Diabetes
	Region	2008	2009	2010	2011	2012	2013	2014	2015	2016	2017
	Total	0.518406	0.519414	0.455143	0.453743	0.438766	0.432386	0.416171	0.436561	0.408128	0.431565
	Seoul	0.56285	0.594736	0.535531	0.531314	0.479546	0.530603	0.521569	0.549309	0.492723	0.565558
	Busan	0.517191	0.479674	0.398984	0.449834	0.485018	0.44176	0.42731	0.433801	0.434183	0.492118
	Daegu	0.48196	0.495679	0.475664	0.485543	0.436637	0.440718	0.419294	0.466667	0.39096	0.43789
	Incheon	0.540097	0.534678	0.519758	0.519061	0.504693	0.499934	0.478595	0.44588	0.447985	0.417404
	Gwangju	0.500126	0.521573	0.413119	0.475469	0.424281	0.359774	0.388062	0.514884	0.436685	0.465121
	Daejun	0.489252	0.461846	0.474831	0.430655	0.442751	0.539421	0.525918	0.526497	0.466082	0.495734
	Ulsan	0.505848	0.475355	0.552303	0.482277	0.366819	0.430152	0.372141	0.405358	0.349329	0.402524
	Sejong	-	-	-	-	0.408851	0.439485	0.334071	0.361094	0.319401	0.412236
	Gyeonggi	0.507418	0.498521	0.430648	0.435106	0.45072	0.412747	0.401459	0.416705	0.411524	0.422725
	Gangwon	0.518724	0.485961	0.364117	0.364945	0.312805	0.343366	0.341841	0.364371	0.34166	0.352119
	Chungbuk	0.386335	0.571934	0.398173	0.419521	0.419679	0.377195	0.339077	0.403817	0.407997	0.366399
	Chungnam	0.422962	0.503398	0.437627	0.367489	0.398564	0.391062	0.384372	0.413791	0.385513	0.308848
	Jeonbuk	0.495252	0.483158	0.411024	0.4138	0.412457	0.369027	0.356797	0.368067	0.28645	0.365745
	Jeonnam	0.570622	0.60614	0.54505	0.512799	0.441373	0.401158	0.404386	0.396129	0.376358	0.345511
	Gyeongbuk	0.584627	0.400846	0.393833	0.376722	0.358081	0.34273	0.315094	0.344155	0.353419	0.34939
	Gyeongnam	0.521951	0.539101	0.383042	0.40427	0.379054	0.383425	0.311759	0.35882	0.29288	0.365484
	Jeju	0.306034	0.442233	0.362761	0.339061	0.421594	0.28744	0.27865	0.280218	0.380835	0.320958
	Standard deviation	0.0688807	0.0526658	0.0631142	0.0574735	0.0472529	0.0657209	0.0688282	0.0683701	0.0572045	0.0676569
	* Dyslipidemia (including hyperlipidemia)
	Region	2008	2009	2010	2011	2012	2013	2014	2015	2016	2017
	Total	-	-	-	0.437702	0.42729	0.43054	0.413352	0.429679	0.413434	0.430723
	Seoul	-	-	-	0.531557	0.485563	0.524492	0.524296	0.52403	0.498586	0.56568
	Busan	-	-	-	0.419528	0.45336	0.407146	0.425674	0.423965	0.440034	0.475138
	Daegu	-	-	-	0.459417	0.413878	0.419578	0.417595	0.457114	0.368887	0.417077
	Incheon	-	-	-	0.479659	0.453426	0.478541	0.457515	0.467024	0.421472	0.422739
	Gwangju	-	-	-	0.419764	0.433441	0.366435	0.338427	0.45811	0.387587	0.455697
	Daejun	-	-	-	0.411372	0.438843	0.509912	0.459076	0.488454	0.483531	0.464238
	Ulsan	-	-	-	0.492673	0.421063	0.40036	0.38847	0.417703	0.356185	0.369472
	Sejong	-	-	-	-	0.468183	0.420559	0.341536	0.326998	0.32901	0.342953
	Gyeonggi	-	-	-	0.402531	0.425689	0.417281	0.398671	0.398146	0.415862	0.412764
	Gangwon	-	-	-	0.375993	0.294484	0.351358	0.305162	0.341703	0.328103	0.337607
	Chungbuk	-	-	-	0.386606	0.355982	0.348265	0.349829	0.403508	0.362813	0.396069
	Chungnam	-	-	-	0.373478	0.420025	0.376332	0.349602	0.379574	0.372387	0.32588
	Jeonbuk	-	-	-	0.377934	0.369308	0.359848	0.32079	0.381233	0.339753	0.366092
	Jeonnam	-	-	-	0.507154	0.447991	0.417013	0.425066	0.438082	0.378715	0.34142
	Gyeongbuk	-	-	-	0.327979	0.32636	0.343731	0.309503	0.313707	0.330998	0.326638
	Gyeongnam	-	-	-	0.348625	0.356523	0.321924	0.321995	0.378384	0.340041	0.367398
	Jeju	-	-	-	0.330861	0.40725	0.363475	0.292262	0.267446	0.363305	0.309327
	Standard deviation	-	-	-	0.0609454	0.0510075	0.0568196	0.0643185	0.0651039	0.0510738	0.0663233
	* Stroke
	Region	2008	2009	2010	2011	2012	2013	2014	2015	2016	2017
	Total	0.396716	0.434444	0.399278	0.396043	0.390367	0.378548	0.37828	-	0.373482	-
	Seoul	0.411777	0.545856	0.506112	0.466349	0.499343	0.485025	0.497344	-	0.442994	-
	Busan	0.327586	0.462734	0.322423	0.376838	0.411073	0.377855	0.340454	-	0.39929	-
	Daegu	0.340921	0.430956	0.371512	0.433341	0.431396	0.305914	0.428635	-	0.387552	-
	Incheon	0.419056	0.331912	0.42557	0.474207	0.337935	0.483767	0.38748	-	0.376387	-
	Gwangju	0.443246	0.454541	0.28641	0.418043	0.366931	0.323553	0.363599	-	0.524875	-
	Daejun	0.426295	0.325239	0.524866	0.41776	0.311035	0.498831	0.38819	-	0.360977	-
	Ulsan	0.255976	0.448666	0.442773	0.383109	0.441085	0.447476	0.33008	-	0.348187	-
	Sejong	-	-	-	-	0.240801	0.646399	0.262745	-	0.219855	-
	Gyeonggi	0.407665	0.393342	0.393019	0.416181	0.400876	0.377748	0.40808	-	0.4075	-
	Gangwon	0.378473	0.411798	0.344663	0.339839	0.309446	0.29393	0.266362	-	0.33412	-
	Chungbuk	0.304266	0.454413	0.296217	0.39878	0.384	0.314914	0.327423	-	0.346868	-
	Chungnam	0.373808	0.393707	0.365688	0.33754	0.365135	0.320161	0.353776	-	0.295488	-
	Jeonbuk	0.361401	0.466348	0.358477	0.354107	0.317891	0.290945	0.26804	-	0.323882	-
	Jeonnam	0.454829	0.513964	0.425754	0.401784	0.332995	0.267241	0.404393	-	0.394295	-
	Gyeongbuk	0.498009	0.332571	0.328525	0.300521	0.318007	0.319159	0.296432	-	0.287708	-
	Gyeongnam	0.380849	0.426085	0.377144	0.314856	0.334416	0.34413	0.23725	-	0.285566	-
	Jeju	0.277081	0.40088	0.328652	0.328454	0.230612	0.299792	0.384653	-	0.157053	-
	Standard deviation	0.064041	0.0601954	0.0670066	0.0507471	0.0677679	0.0991691	0.0673728	-	0.0825187	-
	* Myocardial infarction
	Region	2008	2009	2010	2011	2012	2013	2014	2015	2016	2017
	Total	0.462927	0.485765	0.456271	0.431267	0.402257	0.390968	-	-	-	-
	Seoul	0.44513	0.550605	0.532759	0.553311	0.411757	0.478868	-	-	-	-
	Busan	0.33266	0.414551	0.352043	0.424103	0.426489	0.358459	-	-	-	-
	Daegu	0.472096	0.51713	0.479149	0.573848	0.366054	0.456464	-	-	-	-
	Incheon	0.458191	0.555521	0.427386	0.516192	0.446264	0.434009	-	-	-	-
	Gwangju	0.495185	0.423055	0.34347	0.408342	0.499059	0.38005	-	-	-	-
	Daejun	0.761095	0.456075	0.410186	0.46365	0.595936	0.481104	-	-	-	-
	Ulsan	0.292715	0.238528	0.44521	0.461042	0.455791	0.37654	-	-	-	-
	Sejong	-	-	-	-	0.184559	0.497188	-	-	-	-
	Gyeonggi	0.465912	0.444376	0.46451	0.351082	0.439417	0.37006	-	-	-	-
	Gangwon	0.471876	0.455981	0.456825	0.292793	0.299369	0.316192	-	-	-	-
	Chungbuk	0.359877	0.56801	0.314195	0.34667	0.291026	0.394123	-	-	-	-
	Chungnam	0.463479	0.396233	0.447955	0.350948	0.460526	0.4128	-	-	-	-
	Jeonbuk	0.48721	0.442942	0.453684	0.401168	0.343657	0.2457	-	-	-	-
	Jeonnam	0.52602	0.652164	0.604968	0.464395	0.414313	0.318645	-	-	-	-
	Gyeongbuk	0.568968	0.388829	0.337997	0.349228	0.238441	0.355841	-	-	-	-
	Gyeongnam	0.462049	0.516609	0.366125	0.393879	0.36036	0.307998	-	-	-	-
	Jeju	0.185184	0.375912	0.509057	0.30046	0.24706	0.248184	-	-	-	-
	Standard deviation	0.122087	0.0942336	0.0762308	0.0820637	0.102304	0.0741479	-	-	-	-
	* Angina
	Region	2008	2009	2010	2011	2012	2013	2014	2015	2016	2017
	Total	0.481338	0.486582	0.427879	0.412869	0.402037	0.420174	-	-	-	-
	Seoul	0.50594	0.508065	0.517507	0.529562	0.436198	0.512416	-	-	-	-
	Busan	0.434976	0.488867	0.339826	0.363075	0.418115	0.407718	-	-	-	-
	Daegu	0.459558	0.530941	0.533998	0.380953	0.33564	0.390194	-	-	-	-
	Incheon	0.510566	0.534868	0.507454	0.517174	0.459911	0.591143	-	-	-	-
	Gwangju	0.466372	0.423046	0.379503	0.441015	0.421084	0.389801	-	-	-	-
	Daejun	0.410442	0.4129	0.503002	0.335275	0.458839	0.539189	-	-	-	-
	Ulsan	0.348256	0.476546	0.446753	0.308111	0.326852	0.394875	-	-	-	-
	Sejong	-	-	-	-	0.332237	0.649989	-	-	-	-
	Gyeonggi	0.506197	0.463317	0.398139	0.362827	0.414563	0.441179	-	-	-	-
	Gangwon	0.48645	0.436846	0.387742	0.387351	0.257025	0.377931	-	-	-	-
	Chungbuk	0.466958	0.515087	0.326681	0.432154	0.329591	0.348275	-	-	-	-
	Chungnam	0.448752	0.401291	0.390562	0.301216	0.505913	0.373374	-	-	-	-
	Jeonbuk	0.392514	0.555059	0.446978	0.404836	0.390446	0.276558	-	-	-	-
	Jeonnam	0.575771	0.632682	0.504786	0.523517	0.419459	0.335304	-	-	-	-
	Gyeongbuk	0.55404	0.451643	0.374797	0.342109	0.266996	0.334466	-	-	-	-
	Gyeongnam	0.440845	0.494003	0.324656	0.350428	0.389527	0.287389	-	-	-	-
	Jeju	0.245586	0.398894	0.296618	0.41933	0.367065	0.278363	-	-	-	-
	Standard deviation	0.0776421	0.061346	0.0754938	0.0709363	0.0665986	0.104958	-	-	-	-
	* Myocardial infarction or angina
	Region	2008	2009	2010	2011	2012	2013	2014	2015	2016	2017
	Total	-	-	-	-	-	-	0.393821	-	0.389147	-
	Seoul	-	-	-	-	-	-	0.514411	-	0.47474	-
	Busan	-	-	-	-	-	-	0.429375	-	0.400171	-
	Daegu	-	-	-	-	-	-	0.351507	-	0.312525	-
	Incheon	-	-	-	-	-	-	0.412443	-	0.411799	-
	Gwangju	-	-	-	-	-	-	0.328894	-	0.378062	-
	Daejun	-	-	-	-	-	-	0.497266	-	0.467725	-
	Ulsan	-	-	-	-	-	-	0.398427	-	0.414182	-
	Sejong	-	-	-	-	-	-	0.212888	-	0.247688	-
	Gyeonggi	-	-	-	-	-	-	0.391885	-	0.405525	-
	Gangwon	-	-	-	-	-	-	0.317152	-	0.325043	-
	Chungbuk	-	-	-	-	-	-	0.299382	-	0.362811	-
	Chungnam	-	-	-	-	-	-	0.36105	-	0.377888	-
	Jeonbuk	-	-	-	-	-	-	0.336475	-	0.290661	-
	Jeonnam	-	-	-	-	-	-	0.396165	-	0.347517	-
	Gyeongbuk	-	-	-	-	-	-	0.318497	-	0.307148	-
	Gyeongnam	-	-	-	-	-	-	0.256679	-	0.337287	-
	Jeju	-	-	-	-	-	-	0.245092	-	0.299522	-
	Standard deviation	-	-	-	-	-	-	0.080265	-	0.0610358	-
	* Osteoarthritis
	Region	2008	2009	2010	2011	2012	2013	2014	2015	2016	2017
	Total	0.481978	0.488682	0.425313	0.415618	0.401469	0.402228	0.386543	0.399851	0.365917	0.396573
	Seoul	0.518651	0.564816	0.520925	0.493853	0.489586	0.527815	0.525242	0.528373	0.476382	0.549356
	Busan	0.506155	0.451981	0.355231	0.417212	0.474108	0.402479	0.447382	0.408326	0.387449	0.43682
	Daegu	0.462123	0.494659	0.45771	0.45613	0.386021	0.465002	0.437909	0.454607	0.394877	0.398731
	Incheon	0.441316	0.463933	0.491515	0.465978	0.474391	0.423495	0.455432	0.445678	0.39766	0.410562
	Gwangju	0.467128	0.4481	0.386758	0.463428	0.43197	0.35639	0.29127	0.436008	0.373285	0.441775
	Daejun	0.414302	0.429839	0.436523	0.399646	0.441297	0.494996	0.44491	0.515136	0.426523	0.432539
	Ulsan	0.517154	0.519866	0.498972	0.47209	0.392515	0.463741	0.379664	0.404037	0.329291	0.416752
	Sejong	-	-	-	-	0.434576	0.380226	0.282191	0.299799	0.248597	0.302266
	Gyeonggi	0.422203	0.465563	0.418683	0.402334	0.408326	0.391027	0.385187	0.377646	0.385024	0.408555
	Gangwon	0.494692	0.456075	0.366385	0.352501	0.26832	0.30055	0.273538	0.306304	0.293073	0.277234
	Chungbuk	0.392487	0.538733	0.370965	0.366303	0.342826	0.316412	0.307088	0.342986	0.337455	0.350767
	Chungnam	0.444259	0.495592	0.411969	0.375637	0.391839	0.355151	0.338603	0.377894	0.339695	0.298982
	Jeonbuk	0.398058	0.456135	0.380657	0.410616	0.338574	0.328284	0.285514	0.32154	0.259448	0.329268
	Jeonnam	0.575717	0.595209	0.526834	0.46875	0.425391	0.369951	0.367303	0.37887	0.309761	0.2937
	Gyeongbuk	0.566705	0.384645	0.332703	0.335579	0.282381	0.318263	0.278055	0.283212	0.283362	0.284385
	Gyeongnam	0.502358	0.51099	0.354436	0.332025	0.315621	0.337853	0.265502	0.319897	0.279326	0.327254
	Jeju	0.207761	0.266767	0.342971	0.293543	0.26876	0.255985	0.259557	0.250234	0.295884	0.285097
	Standard deviation	0.0841426	0.0735348	0.0634909	0.0581707	0.0701164	0.0717265	0.0810352	0.0772859	0.0619186	0.0747458
	* Osteoporosis
	Region	2008	2009	2010	2011	2012	2013	2014	2015	2016	2017
	Total	0.466669	0.474775	0.425316	0.415089	0.394225	0.395065	-	-	0.371802	-
	Seoul	0.469846	0.534541	0.518582	0.481756	0.478868	0.486546	-	-	0.463615	-
	Busan	0.469977	0.457887	0.371778	0.421339	0.448677	0.393161	-	-	0.396529	-
	Daegu	0.462466	0.480237	0.474279	0.445831	0.384183	0.414544	-	-	0.416684	-
	Incheon	0.491978	0.467836	0.467185	0.516938	0.465735	0.432096	-	-	0.399606	-
	Gwangju	0.509081	0.429883	0.353469	0.465133	0.423076	0.353605	-	-	0.382002	-
	Daejun	0.479726	0.390038	0.415875	0.466987	0.484335	0.407549	-	-	0.42203	-
	Ulsan	0.412186	0.511016	0.473378	0.485867	0.48603	0.479849	-	-	0.376829	-
	Sejong	-	-	-	-	0.413921	0.432131	-	-	0.278187	-
	Gyeonggi	0.433839	0.458722	0.417024	0.400112	0.381663	0.390895	-	-	0.417953	-
	Gangwon	0.500482	0.439248	0.344353	0.32691	0.261357	0.332202	-	-	0.26605	-
	Chungbuk	0.36549	0.5242	0.366468	0.343659	0.36363	0.366201	-	-	0.329727	-
	Chungnam	0.445866	0.452002	0.416806	0.363357	0.383962	0.368146	-	-	0.317952	-
	Jeonbuk	0.422093	0.453893	0.41833	0.376219	0.335081	0.364766	-	-	0.278903	-
	Jeonnam	0.531421	0.583076	0.525361	0.46922	0.414004	0.360025	-	-	0.305148	-
	Gyeongbuk	0.565308	0.379581	0.312715	0.328793	0.283046	0.304175	-	-	0.287007	-
	Gyeongnam	0.460427	0.500164	0.346791	0.349648	0.295297	0.32887	-	-	0.282353	-
	Jeju	0.17195	0.224768	0.352176	0.30784	0.288128	0.309872	-	-	0.295582	-
	Standard deviation	0.0854697	0.0781317	0.0635231	0.0656527	0.0721829	0.0520728	-	-	0.0624089	-
	* Asthma
	Region	2008	2009	2010	2011	2012	2013	2014	2015	2016	2017
	Total	0.469661	0.479222	0.432683	0.437802	0.436845	0.433797	-	0.426772	-	-
	Seoul	0.48421	0.581016	0.558916	0.55193	0.480343	0.539468	-	0.567646	-	-
	Busan	0.477068	0.466727	0.366885	0.435444	0.476785	0.421457	-	0.453597	-	-
	Daegu	0.364157	0.462115	0.422116	0.459139	0.501687	0.446485	-	0.445194	-	-
	Incheon	0.483296	0.508431	0.532327	0.463319	0.557195	0.567114	-	0.421931	-	-
	Gwangju	0.519327	0.47304	0.479359	0.41643	0.404622	0.305822	-	0.445344	-	-
	Daejun	0.427372	0.519926	0.362892	0.403984	0.419104	0.499333	-	0.537961	-	-
	Ulsan	0.410204	0.551071	0.493853	0.45286	0.474827	0.52522	-	0.486071	-	-
	Sejong	-	-	-	-	0.546783	0.437614	-	0.414914	-	-
	Gyeonggi	0.48391	0.420226	0.399978	0.427123	0.453254	0.430586	-	0.370707	-	-
	Gangwon	0.47296	0.404203	0.366652	0.394549	0.290208	0.338205	-	0.337804	-	-
	Chungbuk	0.401482	0.499048	0.382531	0.347517	0.380794	0.323128	-	0.397881	-	-
	Chungnam	0.391971	0.476455	0.389349	0.341127	0.375829	0.35441	-	0.382994	-	-
	Jeonbuk	0.30446	0.541191	0.408603	0.399554	0.338245	0.367106	-	0.348736	-	-
	Jeonnam	0.48555	0.548964	0.483352	0.443888	0.403368	0.338883	-	0.378979	-	-
	Gyeongbuk	0.53813	0.379801	0.271754	0.341737	0.322835	0.295642	-	0.299493	-	-
	Gyeongnam	0.543397	0.421617	0.309285	0.334255	0.357117	0.34537	-	0.356907	-	-
	Jeju	0.431898	0.243011	0.392822	0.318507	0.308482	0.40917	-	0.26685	-	-
	Standard deviation	0.0633646	0.0806298	0.0755837	0.0601776	0.0790153	0.0828588	-	0.0765546	-	-
	* Allergic rhinitis
	Region	2008	2009	2010	2011	2012	2013	2014	2015	2016	2017
	Total	0.49524	0.502798	0.438111	0.442477	0.432904	0.43998	-	0.458194	-	-
	Seoul	0.564296	0.612944	0.542979	0.53344	0.519274	0.559609	-	0.580145	-	-
	Busan	0.501618	0.461098	0.401079	0.441113	0.472684	0.408059	-	0.479799	-	-
	Daegu	0.466169	0.484477	0.456273	0.459173	0.424071	0.453998	-	0.514772	-	-
	Incheon	0.471031	0.543333	0.496397	0.488765	0.45048	0.482622	-	0.458863	-	-
	Gwangju	0.423714	0.476504	0.403738	0.412824	0.387217	0.393528	-	0.475302	-	-
	Daejun	0.556422	0.474643	0.417822	0.376715	0.42238	0.491874	-	0.544858	-	-
	Ulsan	0.466807	0.454624	0.453785	0.427518	0.46416	0.373855	-	0.407206	-	-
	Sejong	-	-	-	-	0.4077	0.460797	-	0.368343	-	-
	Gyeonggi	0.467761	0.473158	0.410914	0.428794	0.434454	0.41486	-	0.413814	-	-
	Gangwon	0.443837	0.40227	0.329154	0.327558	0.281154	0.351925	-	0.334369	-	-
	Chungbuk	0.521024	0.5329	0.370019	0.342944	0.387866	0.358814	-	0.440169	-	-
	Chungnam	0.400554	0.476241	0.438127	0.365121	0.361759	0.333235	-	0.342959	-	-
	Jeonbuk	0.394894	0.443088	0.391005	0.361493	0.385469	0.317099	-	0.390982	-	-
	Jeonnam	0.571727	0.563319	0.470138	0.499659	0.446219	0.40938	-	0.457092	-	-
	Gyeongbuk	0.535737	0.388622	0.313494	0.365896	0.297878	0.328109	-	0.337956	-	-
	Gyeongnam	0.446014	0.423298	0.303951	0.343132	0.304399	0.348166	-	0.372664	-	-
	Jeju	0.407041	0.291545	0.337689	0.249412	0.359258	0.392988	-	0.257388	-	-
	Standard deviation	0.0569612	0.0733731	0.0656068	0.0719924	0.0636953	0.0653085	-	0.081777	-	-
	* Atopic dermatitis
	Region	2008	2009	2010	2011	2012	2013	2014	2015	2016	2017
	Total	0.528718	0.519811	0.474455	0.477342	0.502328	0.493072	-	0.475134	-	-
	Seoul	0.558305	0.639569	0.543959	0.589332	0.602294	0.604991	-	0.613316	-	-
	Busan	0.528606	0.480095	0.38162	0.476952	0.498116	0.475156	-	0.479212	-	-
	Daegu	0.548874	0.50861	0.562116	0.577382	0.536212	0.577658	-	0.444662	-	-
	Incheon	0.445401	0.498723	0.600618	0.45683	0.559218	0.56332	-	0.421468	-	-
	Gwangju	0.48739	0.579687	0.342798	0.467911	0.486605	0.344463	-	0.594469	-	-
	Daejun	0.480866	0.463905	0.434001	0.473106	0.472771	0.593743	-	0.507115	-	-
	Ulsan	0.436119	0.416899	0.615824	0.474602	0.479882	0.363763	-	0.536605	-	-
	Sejong	-	-	-	-	0.574978	0.503678	-	0.307198	-	-
	Gyeonggi	0.543624	0.476406	0.456415	0.438078	0.505832	0.44667	-	0.407414	-	-
	Gangwon	0.506892	0.397398	0.373259	0.378932	0.369517	0.377862	-	0.356779	-	-
	Chungbuk	0.496848	0.472593	0.406805	0.355317	0.376303	0.407778	-	0.503892	-	-
	Chungnam	0.374908	0.425351	0.496477	0.337969	0.400217	0.300513	-	0.41639	-	-
	Jeonbuk	0.420596	0.520407	0.423453	0.47436	0.429556	0.331196	-	0.407636	-	-
	Jeonnam	0.624973	0.563661	0.517507	0.535686	0.431491	0.398442	-	0.491802	-	-
	Gyeongbuk	0.631692	0.413637	0.319318	0.292014	0.299952	0.378933	-	0.350958	-	-
	Gyeongnam	0.466335	0.503851	0.371439	0.347642	0.304554	0.426887	-	0.353264	-	-
	Jeju	0.388862	0.351854	0.311282	0.41681	0.421754	0.425299	-	0.229328	-	-
	Standard deviation	0.0730244	0.0715845	0.0956211	0.0827001	0.0865799	0.0938275	-	0.0984204	-	-
	* Cataract
	Region	2008	2009	2010	2011	2012	2013	2014	2015	2016	2017
	Total	0.476804	0.491228	0.430069	0.428273	0.410024	0.408541	-	-	-	0.41962
	Seoul	0.503262	0.57833	0.523003	0.518003	0.486122	0.500749	-	-	-	0.554555
	Busan	0.489347	0.482862	0.370109	0.411505	0.495107	0.414024	-	-	-	0.489609
	Daegu	0.45636	0.445078	0.43263	0.43582	0.400471	0.411653	-	-	-	0.444617
	Incheon	0.444558	0.515545	0.423069	0.45478	0.432266	0.490111	-	-	-	0.437915
	Gwangju	0.398794	0.428911	0.4378	0.480545	0.441932	0.370282	-	-	-	0.448166
	Daejun	0.504331	0.416072	0.408004	0.443157	0.414664	0.536433	-	-	-	0.390977
	Ulsan	0.413923	0.497052	0.505007	0.48251	0.384019	0.416925	-	-	-	0.395315
	Sejong	-	-	-	-	0.383071	0.390209	-	-	-	0.209959
	Gyeonggi	0.466603	0.463947	0.438293	0.431113	0.422088	0.412814	-	-	-	0.432918
	Gangwon	0.479359	0.454059	0.386692	0.370134	0.267462	0.328525	-	-	-	0.322001
	Chungbuk	0.395277	0.51396	0.405204	0.384408	0.376237	0.380305	-	-	-	0.374851
	Chungnam	0.440207	0.468491	0.427283	0.358117	0.381137	0.371897	-	-	-	0.300249
	Jeonbuk	0.370096	0.467902	0.388442	0.374461	0.330176	0.329961	-	-	-	0.336393
	Jeonnam	0.563553	0.597677	0.495897	0.498762	0.421091	0.372333	-	-	-	0.305154
	Gyeongbuk	0.57281	0.3873	0.3157	0.334792	0.286736	0.293493	-	-	-	0.301177
	Gyeongnam	0.461552	0.480984	0.32952	0.336254	0.335682	0.330637	-	-	-	0.366397
	Jeju	0.29646	0.313151	0.374169	0.338539	0.290312	0.299997	-	-	-	0.258721
	Standard deviation	0.0679789	0.0663602	0.0562094	0.0591631	0.0642485	0.0667418	-	-	-	0.0862667
	* Depression (physician diagnosis)
	Region	2008	2009	2010	2011	2012	2013	2014	2015	2016	2017
	Total	-	0.474813	0.40716	0.436043	0.401762	0.389063	-	-	-	-
	Seoul	-	0.548951	0.491363	0.535577	0.481921	0.470475	-	-	-	-
	Busan	-	0.451287	0.414625	0.425486	0.433543	0.446825	-	-	-	-
	Daegu	-	0.486866	0.333888	0.484866	0.415797	0.372526	-	-	-	-
	Incheon	-	0.419881	0.443068	0.499802	0.424345	0.358906	-	-	-	-
	Gwangju	-	0.515217	0.291249	0.432419	0.459169	0.325068	-	-	-	-
	Daejun	-	0.403638	0.388917	0.360181	0.329551	0.502109	-	-	-	-
	Ulsan	-	0.453837	0.414391	0.364701	0.304756	0.465981	-	-	-	-
	Sejong	-	-	-	-	0.146746	0.513542	-	-	-	-
	Gyeonggi	-	0.435972	0.399068	0.425089	0.396002	0.371936	-	-	-	-
	Gangwon	-	0.463089	0.407977	0.313349	0.293526	0.263109	-	-	-	-
	Chungbuk	-	0.5809	0.365432	0.286141	0.400303	0.31259	-	-	-	-
	Chungnam	-	0.477238	0.385659	0.387337	0.318833	0.347813	-	-	-	-
	Jeonbuk	-	0.484031	0.398671	0.410512	0.332618	0.385675	-	-	-	-
	Jeonnam	-	0.541939	0.464769	0.485153	0.423878	0.371657	-	-	-	-
	Gyeongbuk	-	0.39803	0.311532	0.344035	0.290173	0.289864	-	-	-	-
	Gyeongnam	-	0.502147	0.313155	0.351017	0.304873	0.331672	-	-	-	-
	Jeju	-	0.216251	0.304175	0.339139	0.342516	0.21643	-	-	-	-
	Standard deviation	-	0.0808381	0.0575977	0.0702005	0.0806676	0.0813144	-	-	-	-
	* Depression (symptom experience)
	Region	2008	2009	2010	2011	2012	2013	2014	2015	2016	2017
	Total	0.458409	0.459514	0.410735	0.423	0.41117	0.417736	0.410513	0.431483	0.408008	0.419807
	Seoul	0.49736	0.531744	0.504683	0.522565	0.491997	0.504938	0.544344	0.547616	0.524232	0.542138
	Busan	0.458244	0.420756	0.358035	0.396037	0.463557	0.421183	0.402242	0.422295	0.427698	0.437381
	Daegu	0.371148	0.491191	0.42903	0.412826	0.39219	0.432088	0.406254	0.426397	0.375443	0.385547
	Incheon	0.42794	0.469832	0.494768	0.446915	0.392672	0.467881	0.461857	0.468161	0.404252	0.413989
	Gwangju	0.461761	0.396215	0.401568	0.43664	0.345118	0.333558	0.337475	0.459853	0.405815	0.428561
	Daejun	0.423208	0.367559	0.380234	0.430866	0.465414	0.429954	0.45067	0.478508	0.49993	0.4625
	Ulsan	0.414694	0.440168	0.523169	0.428923	0.38203	0.3154	0.375235	0.385226	0.283448	0.46024
	Sejong	-	-	-	-	0.215237	0.523844	0.312422	0.297083	0.294328	0.35294
	Gyeonggi	0.458222	0.454879	0.376111	0.399634	0.401811	0.403205	0.378054	0.393071	0.404645	0.40786
	Gangwon	0.488768	0.398782	0.360522	0.333925	0.289773	0.313582	0.305737	0.335298	0.297175	0.269399
	Chungbuk	0.385841	0.466372	0.384384	0.313907	0.358297	0.368016	0.270551	0.38916	0.347903	0.329654
	Chungnam	0.403266	0.429128	0.344722	0.386956	0.373055	0.388562	0.336246	0.396811	0.314989	0.33054
	Jeonbuk	0.370409	0.424627	0.394015	0.354284	0.319926	0.359298	0.392777	0.371433	0.292278	0.398788
	Jeonnam	0.558405	0.522764	0.395974	0.458926	0.393946	0.334186	0.358827	0.427311	0.356936	0.333717
	Gyeongbuk	0.518777	0.330106	0.281077	0.304717	0.281689	0.345965	0.308093	0.312423	0.29956	0.3399
	Gyeongnam	0.438468	0.475897	0.306485	0.313907	0.357299	0.320516	0.284103	0.310394	0.289493	0.30959
	Jeju	0.293353	0.327981	0.267056	0.252131	0.350641	0.282097	0.370895	0.25717	0.350151	0.376022
	Standard deviation	0.0630753	0.0587727	0.0716756	0.0684391	0.0682253	0.0685271	0.0688976	0.0730625	0.0722836	0.0661355
	* General population
	Region	2008	2009	2010	2011	2012	2013	2014	2015	2016	2017
	Total	0.514456	0.51209	0.450095	0.441036	0.436593	0.432681	0.42532	0.445337	0.430185	0.450979
	Seoul	0.573811	0.607861	0.557597	0.541138	0.520781	0.557279	0.551767	0.572902	0.5536	0.610516
	Busan	0.522816	0.476132	0.402588	0.444459	0.473698	0.433416	0.442229	0.456206	0.445356	0.494781
	Daegu	0.500773	0.499674	0.470037	0.457156	0.423932	0.423586	0.418248	0.471544	0.377556	0.430293
	Incheon	0.494717	0.532676	0.521509	0.482435	0.463797	0.487048	0.510075	0.467267	0.44858	0.468297
	Gwangju	0.487435	0.500603	0.374624	0.426776	0.414572	0.382877	0.342067	0.444978	0.407688	0.477289
	Daejun	0.436597	0.449969	0.457402	0.439087	0.48476	0.505499	0.486407	0.527838	0.543062	0.474741
	Ulsan	0.500814	0.496306	0.489293	0.417021	0.425934	0.424069	0.40638	0.443931	0.351979	0.403318
	Sejong	-	-	-	-	0.444414	0.487859	0.359216	0.334738	0.344317	0.351579
	Gyeonggi	0.494134	0.489889	0.418564	0.42637	0.438134	0.417763	0.40424	0.414829	0.43471	0.4333
	Gangwon	0.497784	0.440053	0.375859	0.363152	0.290259	0.337717	0.334242	0.338288	0.337409	0.323936
	Chungbuk	0.433597	0.540228	0.391091	0.395244	0.390422	0.349401	0.346392	0.412925	0.381257	0.386327
	Chungnam	0.409041	0.480689	0.432971	0.362687	0.39216	0.348706	0.3562	0.40998	0.382521	0.351572
	Jeonbuk	0.488367	0.450844	0.431501	0.374613	0.367128	0.350365	0.342665	0.36305	0.337539	0.375133
	Jeonnam	0.614939	0.612884	0.54209	0.512614	0.460077	0.404727	0.419409	0.429827	0.381886	0.351964
	Gyeongbuk	0.594146	0.395936	0.362638	0.325692	0.318487	0.326314	0.322836	0.327113	0.31746	0.336101
	Gyeongnam	0.495369	0.496403	0.322532	0.357746	0.356166	0.342757	0.311317	0.349735	0.309099	0.352127
	Jeju	0.27604	0.294709	0.37375	0.295382	0.339292	0.337277	0.315137	0.282775	0.385842	0.342519
	Standard deviation	0.0766043	0.073672	0.0665707	0.0647915	0.0610778	0.0677583	0.0701386	0.0738282	0.068853	0.0747017

## Sheet: Trends
	* Current smoking rate
	Diseases	2008	2009	2010	2011	2012	2013	2014	2015	2016	2017	APC	p-value
	Hypertension	0.176878	0.185734	0.180392	0.179437	0.178269	0.170748	0.181125	0.169155	0.163578	0.165832	-1.073	0.006
	Diabetes	0.218976	0.229245	0.225759	0.211596	0.206956	0.207923	0.207196	0.197179	0.192932	0.192302	-1.882	<0.001
	Dyslipidemia (including hyperlipidemia)	-	-	-	0.200621	0.200293	0.191433	0.191328	0.180957	0.174194	0.168075	-3.06	<0.001
	Stroke	0.133026	0.153844	0.121536	0.14141	0.141017	0.12963	0.145372	-	0.11617	-	-1.361	0.337
	Myocardial infarction	0.188266	0.209789	0.161636	0.189407	0.192266	0.18969	-	-	-	-	-0.176	0.941
	Angina	0.181898	0.152482	0.126476	0.147723	0.146649	0.148296	-	-	-	-	-2.743	0.378
	Osteoarthritis	0.102059	0.0967161	0.0905625	0.0882422	0.0820019	0.079346	0.0801918	0.0706391	0.0700132	0.069566	-4.291	<0.001
	Osteoporosis	0.0570219	0.0529074	0.0489363	0.0467757	0.0431157	0.0437152	-	-	0.0358118	-	-5.367	<0.001
	Asthma	0.228227	0.221472	0.208527	0.219381	0.205803	0.203217	-	0.188297	-	-	-2.478	0.002
	Allergic rhinitis	0.196066	0.203962	0.195153	0.187998	0.195318	0.189168	-	0.179165	-	-	-1.412	0.02
	Atopic dermatitis	0.2661	0.239325	0.23828	0.228624	0.237957	0.220351	-	0.224211	-	-	-2.081	0.025
	Cataract	0.134484	0.142361	0.125538	0.120816	0.116818	0.11126	-	-	-	0.0960337	-4.086	<0.001
	Depression (physician diagnosis)	-	0.171685	0.180571	0.16951	0.180738	0.188812	-	-	-	-	1.903	0.195
	Depression (symptom experience)	0.227497	0.248688	0.219294	0.232607	0.227669	0.215721	0.223946	0.226931	0.217036	0.218704	-0.772	0.097
	General population	0.251153	0.256712	0.245654	0.239894	0.236814	0.231109	0.225884	0.209039	0.210282	0.202015	-2.625	<0.001
	* Current smoking rate (Men)
	Diseases	2008	2009	2010	2011	2012	2013	2014	2015	2016	2017	APC	p-value
	Hypertension	0.339566	0.351543	0.340786	0.336021	0.332471	0.315992	0.328937	0.305036	0.297645	0.298196	-1.815	<0.001
	Diabetes	0.389938	0.391519	0.38785	0.370767	0.361515	0.352126	0.357312	0.334077	0.328744	0.325376	-2.253	<0.001
	Dyslipidemia (including hyperlipidemia)	-	-	-	0.379007	0.384253	0.368553	0.369789	0.346098	0.339029	0.33123	-2.538	0.001
	Stroke	0.224014	0.252558	0.205993	0.224379	0.226878	0.218249	0.240408	-	0.189416	-	-1.582	0.232
	Myocardial infarction	0.299239	0.321443	0.250615	0.285589	0.2837	0.283104	-	-	-	-	-1.452	0.51
	Angina	0.313801	0.286417	0.239078	0.253304	0.267849	0.249079	-	-	-	-	-3.64	0.132
	Osteoarthritis	0.347587	0.327483	0.314947	0.308482	0.290763	0.281371	0.283879	0.239471	0.240025	0.228539	-4.496	<0.001
	Osteoporosis	0.299661	0.26258	0.283378	0.296385	0.259604	0.253016	-	-	0.213145	-	-3.682	0.013
	Asthma	0.417588	0.426635	0.373551	0.402592	0.384646	0.38032	-	0.342762	-	-	-2.615	0.013
	Allergic rhinitis	0.416272	0.426969	0.400814	0.389386	0.401645	0.38474	-	0.345301	-	-	-2.547	0.005
	Atopic dermatitis	0.509503	0.462906	0.448497	0.452043	0.459077	0.417803	-	0.40585	-	-	-2.736	0.005
	Cataract	0.305707	0.314143	0.27861	0.269608	0.254952	0.248469	-	-	-	0.210564	-4.339	<0.001
	Depression (physician diagnosis)	-	0.473977	0.466658	0.414338	0.451895	0.478335	-	-	-	-	-0.158	0.946
	Depression (symptom experience)	0.513724	0.555407	0.50146	0.512211	0.524986	0.49657	0.498648	0.487461	0.467073	0.459361	-1.504	0.003
	General population	0.473307	0.481307	0.460878	0.450304	0.444194	0.4333	0.422084	0.388287	0.390064	0.374172	-2.786	<0.001
	* Monthly drinking rate
	Diseases	2008	2009	2010	2011	2012	2013	2014	2015	2016	2017	APC1	p-value	APC2	p-value	AAPC	p-value
	Hypertension	0.412819	0.429222	0.444322	0.459856	0.449955	0.460187	0.472539	0.485259	0.470657	0.472412	1.994	0.002	-1.436	0.601	1.222	0.056
	Diabetes	0.38236	0.396519	0.4134	0.412946	0.40463	0.418093	0.42261	0.439439	0.416545	0.428152	1.082	0.003	-	-	-	-
	Dyslipidemia (including hyperlipidemia)	-	-	-	0.505979	0.489929	0.497173	0.499682	0.50413	0.487248	0.482181	-0.513	0.147	-	-	-	-
	Stroke	0.224744	0.252318	0.241092	0.282506	0.264221	0.276761	0.287024	-	0.277271	-	2.602	0.019	-	-	-	-
	Myocardial infarction	0.311845	0.3431	0.349955	0.382764	0.349166	0.363658	-	-	-	-	2.643	0.11	-	-	-	-
	Angina	0.340513	0.313773	0.330895	0.371183	0.344791	0.360814	-	-	-	-	1.966	0.2	-	-	-	-
	Osteoarthritis	0.257629	0.258151	0.25217	0.2752	0.259239	0.278312	0.275099	0.291884	0.27731	0.296418	1.552	0.002	-	-	-	-
	Osteoporosis	0.187073	0.182178	0.195341	0.209465	0.187771	0.206406	-	-	0.211879	-	1.713	0.051	-	-	-	-
	Asthma	0.380484	0.41789	0.443952	0.449555	0.452588	0.453157	-	0.475647	-	-	7.714	0.051	1.192	0.105	3.014	<0.001
	Allergic rhinitis	0.5681	0.585514	0.597824	0.608573	0.613937	0.624234	-	0.631829	-	-	2.306	0.022	0.898	0.058	1.499	<0.001
	Atopic dermatitis	0.566362	0.587618	0.592303	0.605469	0.620074	0.62797	-	0.629664	-	-	2.209	0.035	0.549	0.494	1.494	<0.001
	Cataract	0.283023	0.294022	0.291083	0.309243	0.309056	0.307497	-	-	-	0.315125	1.132	0.014	-	-	-	-
	Depression (physician diagnosis)	-	0.372924	0.387906	0.413002	0.394074	0.406891	-	-	-	-	1.916	0.148	-	-	-	-
	Depression (symptom experience)	0.462233	0.495055	0.487834	0.508723	0.504964	0.509061	0.526886	0.524038	0.513657	0.521201	1.105	0.002	-	-	-	-
	General population	0.547939	0.559923	0.570225	0.584173	0.577453	0.586611	0.595195	0.597588	0.591885	0.593299	2.013	0.027	0.417	0.114	0.946	<0.001
	* High-risk drinking rate
	Diseases	2008	2009	2010	2011	2012	2013	2014	2015	2016	2017	APC1	p-value	APC2	p-value	AAPC	p-value
	Hypertension	0.231121	0.216499	0.200069	0.224432	0.203802	0.214728	0.223966	0.22241	0.223601	0.223179	0.311	0.566	-	-	-	-
	Diabetes	0.252055	0.223289	0.207282	0.225947	0.203419	0.223948	0.217699	0.217055	0.20827	0.205882	-1.25	0.069	-	-	-	-
	Dyslipidemia (including hyperlipidemia)	-	-	-	0.208479	0.198628	0.199191	0.198365	0.199542	0.193792	0.186419	-1.352	0.011	-	-	-	-
	Stroke	0.121062	0.136121	0.117	0.127488	0.0957569	0.152137	0.156461	-	0.117196	-	0.807	0.747	-	-	-	-
	Myocardial infarction	0.163818	0.190516	0.13733	0.179017	0.154928	0.152791	-	-	-	-	-1.998	0.539	-	-	-	-
	Angina	0.167786	0.148404	0.109223	0.148888	0.141787	0.125315	-	-	-	-	-3.618	0.366	-	-	-	-
	Osteoarthritis	0.109256	0.0915201	0.0809733	0.0836636	0.0719245	0.0914821	0.0914213	0.0919137	0.0904495	0.0968513	-14.884	0.191	2.852	0.105	-1.385	0.594
	Osteoporosis	0.0492125	0.0390791	0.0367237	0.0404894	0.0287217	0.0385656	-	-	0.0398624	-	-1.784	0.494	-	-	-	-
	Asthma	0.179604	0.175825	0.129464	0.164591	0.152341	0.146839	-	0.186109	-	-	0.134	0.958	-	-	-	-
	Allergic rhinitis	0.179363	0.153442	0.13433	0.160022	0.147036	0.155818	-	0.166623	-	-	-0.025	0.989	-	-	-	-
	Atopic dermatitis	0.179647	0.161482	0.145233	0.175143	0.163572	0.157927	-	0.181737	-	-	0.607	0.7	-	-	-	-
	Cataract	0.142099	0.140855	0.110832	0.137149	0.116467	0.11781	-	-	-	0.119468	-1.857	0.21	-	-	-	-
	Depression (physician diagnosis)	-	0.137418	0.129488	0.142969	0.138182	0.159001	-	-	-	-	3.72	0.146	-	-	-	-
	Depression (symptom experience)	0.214867	0.195996	0.162522	0.197337	0.17835	0.185242	0.195864	0.196916	0.186538	0.1998	-0.006	0.995	-	-	-	-
	General population	0.201132	0.176012	0.15891	0.189803	0.169609	0.185774	0.187938	0.18852	0.18479	0.186517	0.378	0.634	-	-	-	-
	* Walking rate
	Diseases	2008	2009	2010	2011	2012	2013	2014	2015	2016	2017	APC1	p-value	APC2	p-value	AAPC	p-value
	Hypertension	0.503231	0.510801	0.444688	0.446211	0.43435	0.43237	0.411542	0.426498	0.408728	0.428738	-2.07	0.003	-	-	-	-
	Diabetes	0.518406	0.519414	0.455143	0.453743	0.438766	0.432386	0.416171	0.436561	0.408128	0.431565	-4.703	0.033	-0.448	0.717	-2.362	0.015
	Dyslipidemia (including hyperlipidemia)	-	-	-	0.437702	0.42729	0.43054	0.413352	0.429679	0.413434	0.430723	-0.418	0.373	-	-	-	-
	Stroke	0.396716	0.434444	0.399278	0.396043	0.390367	0.378548	0.37828	-	0.373482	-	-1.394	0.02	-	-	-	-
	Myocardial infarction	0.462927	0.485765	0.456271	0.431267	0.402257	0.390968	-	-	-	-	-4.115	0.008	-	-	-	-
	Angina	0.481338	0.486582	0.427879	0.412869	0.402037	0.420174	-	-	-	-	-3.616	0.033	-	-	-	-
	Osteoarthritis	0.481978	0.488682	0.425313	0.415618	0.401469	0.402228	0.386543	0.399851	0.365917	0.396573	-2.567	0.002	-	-	-	-
	Osteoporosis	0.466669	0.474775	0.425316	0.415089	0.394225	0.395065	-	-	0.371802	-	-3.093	0.002	-	-	-	-
	Asthma	0.469661	0.479222	0.432683	0.437802	0.436845	0.433797	-	0.426772	-	-	-1.473	0.032	-	-	-	-
	Allergic rhinitis	0.49524	0.502798	0.438111	0.442477	0.432904	0.43998	-	0.458194	-	-	-1.457	0.178	-	-	-	-
	Atopic dermatitis	0.528718	0.519811	0.474455	0.477342	0.502328	0.493072	-	0.475134	-	-	-1.181	0.121	-	-	-	-
	Cataract	0.476804	0.491228	0.430069	0.428273	0.410024	0.408541	-	-	-	0.41962	-1.685	0.082	-	-	-	-
	Depression (physician diagnosis)	-	0.474813	0.40716	0.436043	0.401762	0.389063	-	-	-	-	-4.035	0.09	-	-	-	-
	Depression (symptom experience)	0.458409	0.459514	0.410735	0.423	0.41117	0.417736	0.410513	0.431483	0.408008	0.419807	-5.373	0.124	-0.05	0.905	-1.258	0.085
	General population	0.514456	0.51209	0.450095	0.441036	0.436593	0.432681	0.42532	0.445337	0.430185	0.450979	-6.083	0.032	0.263	0.731	-1.899	0.026
